# Supplementary material for: Astrocytic RNA editing regulates the host immune response to alpha-synuclein
Source: Sci Adv. 2025 Apr 11;11(15):eadp8504. doi: 10.1126/sciadv.adp8504 (PMC11988446; doi:10.1126/sciadv.adp8504)
Supplement: Supplementary file 2 — Tables S1 to S14 [file sciadv.adp8504_tables_s1_to_s14.zip]

Archive with 1 entries (1 files):
- adp8504_tables_s1_to_s14.xlsx
