# Supplementary material for: Astrocytic RNA editing regulates the host immune response to alpha-synuclein
Source: Sci Adv. 2025 Apr 11;11(15):eadp8504. doi: 10.1126/sciadv.adp8504 (PMC11988446; doi:10.1126/sciadv.adp8504)
Supplement: Supplementary file 2 — Tables S1 to S14 [file sciadv.adp8504_tables_s1_to_s14.zip › adp8504_tables_s1_to_s14.xlsx]

## Sheet: Supp table details
Table	Description
Supp table 1	Cell lines used in this study.
Supp table 2	Genes differentially expressed between the clusters AC1 and AC2, at FDR< 5% and >2 fold change in expression
Supp table 3	GO terms associated with the genes up-regulated in Astrocyte clusters 1 and 2 (at FDR< 5% and >2 fold change in expression)
Supp table 4	Paired t-test results showing the difference in cell type proportions in the astrocytes and co-culture, between the basal and αsyn-O treated
Supp table 5	Differentially expressed genes at FDR < 5% in the astrocytes and co-culture αsyn-O treated vs basal
Supp table 6	GO:BP profiles comparing the up and down regulated DEGs in astrocytes αsyn-O treated vs basal( FDR < 5% and at least 2 fold expression)
Supp table 7	Differentially spliced genes at FDR < 5% in the astrocytes and co-culture αsyn-O treated vs basal
Supp table 8	GO:BP biological process terms - DS genes in astrocytes αsyn-O treated vs basal(Differentially spliced - FDR < 5% & abs(dpsi) >= 0.1)
Supp table 9	GO:CC biological process terms - DS genes in astrocytes αsyn-O treated vs basal (Differentially spliced - FDR < 5% & abs(dpsi) >= 0.1)
Supp table 10	GO:BP profiles comparing the up and down regulated DEGs in co-culture αsyn-O treated vs basal( FDR < 5% and at least 2 fold expression)
Supp table 11	GO:BP profiles comparing the up regulated genes in the astrocytes to that in co-culture on αsyn-O treatment
Supp table 12	Table showing the Fisher’s Exact Test p-value for the overlap of the differentially expressed and spliced genes (FDR < 5%) in astrocytes and co-culture, genetically associated with Mendelian forms of early onset PD and Parkinsonism, and complex PD ( genesets from PanelApp version 1.68 for Parkinson Disease and Complex Parkinsonism ;Nalls et. al, The Lancet 2019) .
Supp table 13	GO terms associated with the significantly differentially edited and differentially expressed (FDR < 5% and FC >=2) in the astrocytes and co-culture αsyn-O treated vs basal
Supp table 14	Key Resource Table - Protocols, Lab materials, Data, Code, Software availability

## Sheet: Supp table 1
Supp table 1	Cell lines used in this study.
Cell type	Donor	Sex of donor	Source
Astrocyte	Control 1	Male	StemBANCC
	Control 2	Male	StemBANCC
	Control 3	Female	Thermo Fisher Scientific A18945
	Control 4	Female	Commercial (Applied Stem Cell)
	Control 5	Male	Commercial (Applied Stem Cell)
Neuron	Control 6	Male	Cedars Sinai SC02iCTR-NTn4

## Sheet: Supp table 2
Supp table 2	Genes differentially expressed between the clusters AC1 and AC2, at FDR< 5% and >2 fold change in expression
gene_symbol	p_val	avg_log2FC	pct.1	pct.2	p_val_adj	cluster
ADGRV1	0	-3.25492	0.032	0.686	0	AC2
WSB1	1.99745e-278	-2.59799	0.111	0.82	6.69905e-274	AC2
PTPRZ1	2.03496e-245	-2.32932	0.155	0.839	6.82483e-241	AC2
MT-ND5	1.41493e-240	-1.97679	0.077	0.71	4.74538e-236	AC2
MT-ND4	5.43183e-236	-2.43647	0.302	0.917	1.82173e-231	AC2
MT-ATP6	4.76153e-230	-2.68015	0.342	0.922	1.59692e-225	AC2
PAXBP1	1.05039e-229	-1.7835	0.042	0.596	3.52279e-225	AC2
MT-CO3	1.17112e-229	-2.87884	0.385	0.928	3.92769e-225	AC2
MT-CYB	1.63771e-229	-2.6706	0.245	0.858	5.49254e-225	AC2
GABPB1-AS1	1.9127e-229	-1.9981	0.056	0.635	6.4148e-225	AC2
MT-CO1	2.26173e-225	-2.61037	0.441	0.956	7.58539e-221	AC2
NKTR	8.28844e-220	-1.67316	0.094	0.719	2.77978e-215	AC2
MT-ND3	4.00389e-219	-2.5576	0.292	0.879	1.34283e-214	AC2
PNISR	1.54923e-217	-1.82513	0.105	0.731	5.19582e-213	AC2
MALAT1	4.60749e-216	-2.76912	0.929	0.994	1.54526e-211	AC2
LUC7L3	2.45113e-211	-1.78519	0.153	0.808	8.2206e-207	AC2
MT-CO2	6.99331e-209	-2.76468	0.434	0.926	2.34542e-204	AC2
MT-ND1	1.67176e-200	-2.23887	0.264	0.846	5.60673e-196	AC2
CREB5	1.26782e-195	-1.96968	0.074	0.612	4.25202e-191	AC2
TCF4	3.11254e-194	-1.88608	0.176	0.791	1.04388e-189	AC2
TMSB10	2.01524e-190	1.36505	0.992	0.969	6.7587e-186	AC1
RBM25	1.25965e-189	-1.46585	0.105	0.686	4.22463e-185	AC2
NFIA	1.78549e-189	-1.8351	0.06	0.57	5.98818e-185	AC2
MT-ND2	3.56711e-189	-1.96331	0.231	0.828	1.19634e-184	AC2
ARHGAP21	4.03896e-189	-1.54164	0.097	0.667	1.35459e-184	AC2
FUT9	2.44708e-187	-1.90687	0.017	0.438	8.20703e-183	AC2
ZMYM2	2.17054e-185	-1.5656	0.061	0.57	7.27955e-181	AC2
POLR2J3.1	3.3039e-185	-1.5119	0.035	0.496	1.10806e-180	AC2
MSI2	7.60719e-185	-1.76725	0.21	0.833	2.5513e-180	AC2
N4BP2L2	2.00022e-184	-1.40053	0.09	0.648	6.70834e-180	AC2
TMSB4X	8.14847e-183	1.4307	0.986	0.919	2.73283e-178	AC1
SLC1A3	4.11475e-182	-1.84332	0.09	0.623	1.38001e-177	AC2
CCDC14	1.86591e-181	-1.52505	0.044	0.515	6.25787e-177	AC2
MEIS2	1.91812e-180	-1.4731	0.134	0.729	6.43299e-176	AC2
LINC00461	3.4874e-180	-1.8568	0.129	0.698	1.1696e-175	AC2
KANSL1	3.19474e-178	-1.48187	0.052	0.534	1.07145e-173	AC2
DDX17	3.57801e-178	-1.57509	0.268	0.895	1.19999e-173	AC2
SFRP1	3.14881e-177	-1.59491	0.065	0.562	1.05605e-172	AC2
MDM4	8.38724e-176	-1.35545	0.068	0.578	2.81291e-171	AC2
ZNF638	2.33278e-172	-1.36366	0.083	0.607	7.82368e-168	AC2
FTH1	1.21697e-171	2.04376	0.934	0.778	4.08147e-167	AC1
CHD7	1.57955e-168	-1.3108	0.047	0.504	5.29749e-164	AC2
EEF1A1	2.02244e-168	1.04759	0.992	0.975	6.78287e-164	AC1
SYNE2	7.47473e-168	-1.51998	0.093	0.612	2.50687e-163	AC2
VCAN	2.94435e-167	-1.44275	0.096	0.624	9.87475e-163	AC2
LENG8	3.2455e-163	-1.27691	0.033	0.453	1.08848e-158	AC2
MT-ND4L	3.91253e-163	-1.41295	0.053	0.509	1.31219e-158	AC2
FTL	2.42187e-162	2.13075	0.9	0.672	8.12246e-158	AC1
ZFHX4	1.40562e-161	-1.48637	0.063	0.53	4.71417e-157	AC2
ARGLU1	3.37094e-161	-1.34716	0.094	0.608	1.13055e-156	AC2
SREK1	2.17715e-159	-1.29977	0.084	0.584	7.30173e-155	AC2
RBM5	8.3115e-159	-1.25375	0.094	0.608	2.78751e-154	AC2
FTX	4.38912e-158	-1.3095	0.037	0.453	1.47202e-153	AC2
NOTCH2	9.85246e-158	-1.32779	0.029	0.425	3.30432e-153	AC2
C1orf61	8.90524e-157	-1.84733	0.103	0.599	2.98664e-152	AC2
AGO3	4.03974e-155	-1.28309	0.054	0.499	1.35485e-150	AC2
VIM	7.99954e-154	1.20643	0.977	0.953	2.68289e-149	AC1
KMT2C	1.05851e-151	-1.35586	0.058	0.5	3.55005e-147	AC2
CCDC88A	4.80845e-151	-1.28379	0.172	0.747	1.61266e-146	AC2
OGA	5.19412e-150	-1.27797	0.118	0.638	1.742e-145	AC2
ID4	3.87087e-149	-1.51717	0.095	0.578	1.29821e-144	AC2
PNN	6.44507e-149	-1.28429	0.076	0.544	2.16155e-144	AC2
NCAN	2.06103e-147	-1.58352	0.028	0.402	6.91229e-143	AC2
QKI	9.49819e-147	-1.4478	0.386	0.936	3.1855e-142	AC2
GLI3	4.57637e-146	-1.51063	0.054	0.472	1.53482e-141	AC2
ARID1B	1.18517e-145	-1.25913	0.064	0.504	3.97484e-141	AC2
GOLGA8A	2.01807e-145	-1.23776	0.019	0.368	6.76821e-141	AC2
HES5	4.48075e-145	-1.74741	0.031	0.399	1.50276e-140	AC2
PSMA3-AS1	4.46454e-144	-1.24224	0.037	0.425	1.49732e-139	AC2
SALL3	8.44054e-144	-1.44564	0.017	0.357	2.83079e-139	AC2
TPT1	1.53534e-143	1.67481	0.893	0.794	5.14924e-139	AC1
NEDD4L	5.28949e-142	-1.40109	0.079	0.528	1.77399e-137	AC2
ZEB2	2.68358e-141	-1.42754	0.049	0.451	9.0002e-137	AC2
NOTCH1	4.58697e-141	-1.19711	0.07	0.51	1.53838e-136	AC2
BAZ2B	7.9791e-141	-1.29618	0.068	0.503	2.67603e-136	AC2
MYEF2	1.22994e-139	-1.25054	0.096	0.567	4.12498e-135	AC2
BRWD1	3.565e-138	-1.11384	0.059	0.476	1.19563e-133	AC2
TCERG1	6.02019e-138	-1.08666	0.048	0.45	2.01905e-133	AC2
KMT2A	6.4806e-138	-1.14333	0.083	0.54	2.17346e-133	AC2
MIR99AHG	1.03262e-137	-1.20498	0.065	0.491	3.46321e-133	AC2
ZNF292	1.74318e-137	-1.32951	0.083	0.531	5.84626e-133	AC2
SLC25A36	2.00695e-137	-1.23156	0.067	0.496	6.7309e-133	AC2
ZNF518A	3.66074e-137	-1.14238	0.047	0.442	1.22774e-132	AC2
POGZ	3.67761e-137	-1.13779	0.065	0.493	1.2334e-132	AC2
DST	7.85722e-137	-1.35907	0.168	0.701	2.63516e-132	AC2
ZBTB20	1.07985e-136	-1.3559	0.287	0.862	3.6216e-132	AC2
CDK13	2.46432e-136	-1.12143	0.033	0.399	8.26484e-132	AC2
ANKRD36C	4.37132e-136	-1.21597	0.031	0.391	1.46605e-131	AC2
BCL11A	1.54375e-134	-1.45485	0.045	0.429	5.17742e-130	AC2
PCDH9	2.36251e-134	-1.46364	0.084	0.522	7.92338e-130	AC2
POU3F3	2.39743e-134	-1.02409	0.134	0.648	8.0405e-130	AC2
NNAT	3.24902e-134	-1.345	0.033	0.398	1.08966e-129	AC2
STOX2	3.38221e-134	-1.21685	0.033	0.392	1.13433e-129	AC2
TNRC6A	4.99906e-134	-1.07094	0.069	0.496	1.67659e-129	AC2
SRGAP1	7.94621e-134	-1.22773	0.043	0.422	2.665e-129	AC2
POU2F1	4.21087e-133	-1.17115	0.046	0.43	1.41224e-128	AC2
PRRC2C	5.75485e-133	-1.06583	0.118	0.609	1.93006e-128	AC2
LRP6	6.42407e-133	-1.08748	0.04	0.413	2.15451e-128	AC2
SFPQ	1.17778e-132	-1.25557	0.244	0.806	3.95002e-128	AC2
TTYH1	7.77959e-132	-1.40984	0.079	0.504	2.60912e-127	AC2
NTRK2	1.00588e-131	-1.73982	0.034	0.386	3.37353e-127	AC2
RBM39	1.30495e-131	-1.08072	0.127	0.627	4.37654e-127	AC2
SRSF10	3.55452e-131	-1.1201	0.125	0.609	1.19211e-126	AC2
AFDN	5.10872e-131	-1.04837	0.068	0.487	1.71336e-126	AC2
FGFR2	1.00241e-130	-1.35901	0.015	0.322	3.36189e-126	AC2
MARCH6	1.32484e-130	-1.10911	0.096	0.553	4.44326e-126	AC2
NFIB	1.68308e-130	-1.23987	0.154	0.661	5.6447e-126	AC2
SOX6	4.97482e-130	-1.2061	0.046	0.423	1.66846e-125	AC2
SPAG9	7.83207e-130	-1.13323	0.125	0.609	2.62672e-125	AC2
DOCK7	2.28188e-129	-1.15605	0.052	0.439	7.65297e-125	AC2
PTAR1	6.96697e-129	-1.13346	0.126	0.611	2.33658e-124	AC2
ZFYVE16	1.0962e-128	-1.11809	0.031	0.376	3.67645e-124	AC2
RBM6	2.84724e-128	-1.02251	0.048	0.426	9.54908e-124	AC2
NRXN1	4.45856e-128	-1.5468	0.013	0.312	1.49531e-123	AC2
NF1	1.36733e-127	-1.09884	0.065	0.467	4.58577e-123	AC2
SOX9	1.88363e-127	-1.3336	0.199	0.723	6.31733e-123	AC2
TUT4	2.16688e-127	-1.04105	0.056	0.447	7.26727e-123	AC2
PHIP	4.31975e-127	-1.08575	0.123	0.604	1.44876e-122	AC2
ZMAT1	6.91424e-127	-1.34985	0.013	0.308	2.3189e-122	AC2
SRRM2	1.27023e-126	-1.01112	0.158	0.675	4.26008e-122	AC2
KIF1B	1.34867e-126	-1.02482	0.133	0.626	4.52317e-122	AC2
AGRN	1.75938e-126	-1.14676	0.07	0.476	5.9006e-122	AC2
PAX6	7.93525e-126	-1.34925	0.046	0.408	2.66132e-121	AC2
TIA1	2.73009e-125	-1.00401	0.097	0.544	9.15616e-121	AC2
ARHGAP5	2.9298e-125	-1.16905	0.118	0.584	9.82595e-121	AC2
PTBP2	4.01447e-125	-1.03612	0.043	0.404	1.34637e-120	AC2
MAGI1	2.63235e-124	-1.12745	0.066	0.466	8.82839e-120	AC2
BICD1	5.22271e-124	-1.10687	0.087	0.513	1.75159e-119	AC2
SOX5	9.04373e-124	-1.06886	0.044	0.407	3.03309e-119	AC2
SRSF11	1.0441e-123	-1.0447	0.169	0.692	3.50169e-119	AC2
PCNX4	1.73681e-123	-1.02607	0.062	0.453	5.8249e-119	AC2
FZD8	2.9759e-123	-1.14176	0.019	0.324	9.98056e-119	AC2
VPS13C	4.30767e-123	-1.0879	0.05	0.42	1.4447e-118	AC2
MIAT	1.99044e-122	-1.12278	0.038	0.386	6.67554e-118	AC2
ISG15	7.70482e-122	2.09323	0.78	0.324	2.58404e-117	AC1
OGT	8.46561e-122	-1.01041	0.032	0.365	2.8392e-117	AC2
SETBP1	3.62993e-121	-1.153	0.034	0.37	1.21741e-116	AC2
RUFY3	6.12197e-121	-1.04024	0.111	0.567	2.05319e-116	AC2
MMS22L	6.95658e-121	-1.22544	0.023	0.334	2.3331e-116	AC2
RPS2	8.47788e-121	1.28131	0.921	0.868	2.84331e-116	AC1
NPAS3	1.33855e-120	-1.1092	0.071	0.47	4.48922e-116	AC2
RALGAPA1	5.46136e-120	-1.01973	0.028	0.349	1.83163e-115	AC2
IGF2BP2	7.72284e-120	-1.05216	0.156	0.652	2.59009e-115	AC2
NEAT1	3.03175e-119	-1.91957	0.018	0.311	1.01679e-114	AC2
REV3L	7.08491e-119	-1.11117	0.068	0.46	2.37614e-114	AC2
COL11A1	2.62778e-118	-1.1921	0.046	0.396	8.81304e-114	AC2
SLC25A37	1.63125e-117	-1.07385	0.034	0.361	5.47088e-113	AC2
TNC	1.12247e-116	-1.44849	0.126	0.561	3.76454e-112	AC2
AGO2	1.20992e-116	-1.08553	0.058	0.428	4.05783e-112	AC2
INTU	3.59949e-116	-1.00751	0.035	0.364	1.2072e-111	AC2
FUS	6.03231e-116	-1.06698	0.257	0.797	2.02312e-111	AC2
SCAF11	2.16299e-115	-1.00175	0.088	0.501	7.25425e-111	AC2
PWAR6	1.47037e-114	-1.05794	0.028	0.337	4.93131e-110	AC2
TNRC6B	2.67611e-114	-1.08781	0.135	0.593	8.97514e-110	AC2
RFX3	8.52228e-114	-1.00076	0.082	0.482	2.8582e-109	AC2
H1FX	6.64085e-113	-1.20418	0.191	0.694	2.22721e-108	AC2
RPS18	1.06712e-112	1.3745	0.887	0.849	3.5789e-108	AC1
NTRK3	3.85396e-112	-1.37236	0.052	0.399	1.29254e-107	AC2
KIF21A	3.16299e-111	-1.00126	0.094	0.507	1.0608e-106	AC2
FNBP4	3.72867e-111	-1.00075	0.031	0.342	1.25052e-106	AC2
UBA6	2.80448e-110	-1.03257	0.07	0.442	9.40565e-106	AC2
RORB	4.92767e-110	-1.13911	0.019	0.297	1.65264e-105	AC2
BCAN	5.27252e-110	-1.34038	0.007	0.253	1.7683e-105	AC2
RBPJ	2.25973e-109	-1.08524	0.11	0.533	7.57867e-105	AC2
DLX1	5.90411e-109	-1.36418	0.053	0.393	1.98012e-104	AC2
DACH1	1.16115e-107	-1.22928	0.024	0.311	3.89425e-103	AC2
NR2F1	2.57791e-107	-1.10087	0.045	0.373	8.64579e-103	AC2
SEMA5B	3.27552e-106	-1.18637	0.017	0.284	1.09854e-101	AC2
RPS12	2.42339e-104	1.39937	0.873	0.809	8.12757e-100	AC1
LGALS1	1.93488e-103	1.89465	0.749	0.37	6.48919e-99	AC1
B2M	2.07311e-101	1.79585	0.809	0.546	6.95278e-97	AC1
MIR9-3HG	4.16843e-101	-1.01477	0.012	0.256	1.39801e-96	AC2
IQGAP2	1.03156e-100	-1.07709	0.027	0.303	3.45965e-96	AC2
RPL41	1.22112e-100	1.03217	0.941	0.939	4.09539e-96	AC1
ATP5F1E	5.36069e-98	1.3937	0.861	0.783	1.79787e-93	AC1
GNAS	1.06184e-96	1.33967	0.858	0.811	3.56121e-92	AC1
FLRT2	3.10546e-95	-1.08958	0.012	0.244	1.04151e-90	AC2
LSAMP	1.74868e-90	-1.10396	0.067	0.389	5.86473e-86	AC2
IFITM3	6.65881e-90	1.75286	0.752	0.451	2.23323e-85	AC1
HELLS	3.84284e-89	-1.08041	0.044	0.327	1.28881e-84	AC2
HMGCS1	4.39566e-86	-1.0587	0.278	0.74	1.47422e-81	AC2
PTN	1.50629e-84	-1.24338	0.333	0.784	5.05179e-80	AC2
MYL6	5.08462e-84	1.04101	0.891	0.882	1.70528e-79	AC1
RPL39	4.4518e-79	1.20324	0.849	0.851	1.49305e-74	AC1
ATP1A2	8.03666e-79	-1.05126	0.005	0.183	2.69534e-74	AC2
RPLP1	6.9531e-78	1.06346	0.866	0.88	2.33193e-73	AC1
IFI27	6.92595e-77	2.02507	0.587	0.203	2.32283e-72	AC1
HLA-B	1.00266e-76	1.68236	0.685	0.343	3.36274e-72	AC1
VEGFA	1.63343e-76	-1.21312	0.049	0.314	5.47819e-72	AC2
MT3	1.93566e-74	-1.20208	0.033	0.265	6.49182e-70	AC2
RPS24	2.8172e-74	1.03297	0.876	0.895	9.44831e-70	AC1
RPL37	3.35195e-72	1.10644	0.848	0.862	1.12418e-67	AC1
RPL34	1.32166e-71	1.14239	0.847	0.836	4.43259e-67	AC1
RPL32	2.30986e-71	1.18987	0.828	0.855	7.7468e-67	AC1
SPARC	2.20221e-69	1.51382	0.739	0.624	7.38577e-65	AC1
ASCL1	5.5475e-69	-1.04417	0.025	0.231	1.86052e-64	AC2
IFI6	3.80081e-65	1.70747	0.614	0.296	1.27471e-60	AC1
S100A11	2.52727e-63	1.74665	0.588	0.263	8.47597e-59	AC1
RPS14	1.39961e-61	1.07359	0.823	0.836	4.694e-57	AC1
S100A10	6.13143e-61	1.66842	0.615	0.321	2.05636e-56	AC1
PDK1	3.47999e-59	-1.03978	0.022	0.2	1.16712e-54	AC2
CCL2	1.94093e-58	1.51804	0.589	0.263	6.50948e-54	AC1
RPS27	2.75158e-58	1.11295	0.812	0.794	9.22824e-54	AC1
RPL12	2.24904e-54	1.36016	0.724	0.682	7.54283e-50	AC1
ANXA2	2.95832e-54	1.58436	0.609	0.365	9.92162e-50	AC1
TAGLN	3.08272e-47	1.95186	0.491	0.231	1.03388e-42	AC1
DLK1	3.00197e-46	1.45077	0.52	0.244	1.0068e-41	AC1
RPL19	5.53166e-46	1.10284	0.75	0.777	1.85521e-41	AC1
BST2	2.9109e-44	1.61806	0.481	0.21	9.76257e-40	AC1
RPS23	1.67759e-43	1.08142	0.736	0.757	5.6263e-39	AC1
PKM	1.15524e-42	1.08514	0.74	0.784	3.87444e-38	AC1
RPS4X	1.35544e-41	1.18764	0.711	0.759	4.54588e-37	AC1
HLA-A	1.55686e-38	1.24666	0.654	0.55	5.22138e-34	AC1
RPS27L	1.93906e-37	1.30234	0.628	0.537	6.50322e-33	AC1
SERF2	3.43097e-36	1.10519	0.705	0.734	1.15068e-31	AC1
RPL38	4.41977e-35	1.04279	0.707	0.753	1.4823e-30	AC1
RPS13	2.18503e-34	1.19519	0.677	0.7	7.32816e-30	AC1
SRP14	3.08287e-34	1.22078	0.657	0.623	1.03393e-29	AC1
RPS20	2.0871e-33	1.02743	0.703	0.751	6.9997e-29	AC1
S100A6	7.26485e-33	1.53569	0.4	0.182	2.43649e-28	AC1
PPP1CB	1.53876e-32	1.0783	0.679	0.66	5.16071e-28	AC1
UBB	1.46424e-31	1.33976	0.594	0.537	4.91077e-27	AC1
RPL26	3.81857e-31	1.15181	0.647	0.655	1.28067e-26	AC1
YBX1	1.55838e-30	1.17054	0.647	0.666	5.2265e-26	AC1
CRH	9.86597e-30	-1.15782	0.025	0.136	3.30885e-25	AC2
S100A16	2.19793e-29	1.55659	0.358	0.155	7.37142e-25	AC1
RPL22	1.37391e-28	1.06205	0.679	0.738	4.60781e-24	AC1
MT2A	1.05308e-27	1.48115	0.503	0.37	3.53182e-23	AC1
MX1	2.47972e-27	1.41158	0.395	0.201	8.31649e-23	AC1
SH3BGRL3	4.07237e-27	1.40522	0.534	0.442	1.36579e-22	AC1
CDKN1A	5.664e-27	1.30155	0.444	0.262	1.89959e-22	AC1
DCBLD2	4.63759e-26	1.40031	0.498	0.383	1.55535e-21	AC1
CD74	6.70688e-26	1.49293	0.308	0.123	2.24935e-21	AC1
PRSS23	9.88573e-24	1.34998	0.394	0.223	3.31548e-19	AC1
RPS26	1.66924e-23	1.05625	0.614	0.592	5.5983e-19	AC1
IL32	2.95178e-23	1.45823	0.299	0.126	9.89969e-19	AC1
SOD2	3.96757e-23	1.35142	0.424	0.275	1.33064e-18	AC1
CD44	8.64435e-23	1.2465	0.423	0.26	2.89914e-18	AC1
CCL5	9.24281e-23	1.35943	0.227	0.064	3.09985e-18	AC1
HLA-C	1.06032e-21	1.31029	0.407	0.251	3.55609e-17	AC1
CRABP1	2.59438e-21	1.46195	0.26	0.101	8.70104e-17	AC1
SQSTM1	3.109e-21	1.32335	0.482	0.383	1.0427e-16	AC1
IGFBP7	4.0182e-21	1.16786	0.31	0.142	1.34763e-16	AC1
CD63	4.24018e-21	1.05074	0.617	0.649	1.42207e-16	AC1
TAGLN2	1.42935e-20	1.30166	0.45	0.334	4.79376e-16	AC1
IFIT1	8.59107e-20	1.31412	0.36	0.209	2.88127e-15	AC1
UQCRB	2.0731e-19	1.16675	0.567	0.578	6.95276e-15	AC1
COTL1	8.05548e-18	1.39293	0.381	0.263	2.70165e-13	AC1
ANXA1	3.38401e-17	1.29839	0.339	0.204	1.13493e-12	AC1
CRYAB	2.94727e-16	1.21073	0.244	0.108	9.88457e-12	AC1
COX6C	3.39711e-16	1.10036	0.539	0.541	1.13932e-11	AC1
COX7C	1.58638e-15	1.00156	0.593	0.657	5.32039e-11	AC1
PRDX6	1.59389e-15	1.33719	0.457	0.402	5.34558e-11	AC1
SAT1	1.02077e-13	1.15368	0.379	0.283	3.42345e-09	AC1
ATP5MD	2.22407e-13	1.27829	0.449	0.41	7.45908e-09	AC1
WARS	4.26376e-13	1.27491	0.342	0.243	1.42998e-08	AC1
RPL36AL	5.54945e-13	1.18845	0.493	0.494	1.86118e-08	AC1
STAT1	2.75066e-12	1.10117	0.384	0.293	9.22516e-08	AC1
VAMP5	2.89347e-12	1.31078	0.211	0.105	9.70412e-08	AC1
TNFRSF12A	5.38965e-12	1.14122	0.294	0.189	1.80758e-07	AC1
IFIT3	5.99684e-12	1.22029	0.236	0.13	2.01122e-07	AC1
ATOX1	8.42644e-12	1.20235	0.45	0.423	2.82606e-07	AC1
ATP5IF1	1.27836e-11	1.31066	0.435	0.407	4.28736e-07	AC1
TGM2	1.4576e-11	1.06731	0.142	0.05	4.88848e-07	AC1
BEX1	2.18737e-11	1.16557	0.434	0.396	7.33599e-07	AC1
DYNLL1	2.68312e-11	1.01535	0.528	0.561	8.99864e-07	AC1
TXN	3.36659e-11	1.2332	0.349	0.274	1.12909e-06	AC1
ACTA2	5.35165e-11	1.35324	0.219	0.123	1.79484e-06	AC1
PRDX1	5.78214e-11	1.0149	0.52	0.556	1.93921e-06	AC1
NDUFS5	9.10152e-11	1.0054	0.559	0.646	3.05247e-06	AC1
NUPR1	1.22831e-10	1.02971	0.149	0.059	4.11952e-06	AC1
UBE2L6	1.32525e-10	1.15843	0.283	0.191	4.44461e-06	AC1
NEFL	1.52484e-10	1.07855	0.311	0.214	5.114e-06	AC1
LY6E	1.76288e-10	1.2313	0.305	0.222	5.91235e-06	AC1
OST4	2.54649e-10	1.17486	0.397	0.355	8.54042e-06	AC1
CAV1	3.35439e-10	1.18072	0.191	0.099	1.125e-05	AC1
S100A13	3.87202e-10	1.22627	0.228	0.138	1.2986e-05	AC1
UQCRQ	6.08464e-10	1.09467	0.472	0.478	2.04067e-05	AC1
ATP5ME	6.62647e-10	1.02202	0.529	0.59	2.22239e-05	AC1
COX6B1	1.09397e-09	1.02807	0.511	0.561	3.66894e-05	AC1
RCAN1	1.71583e-09	1.14571	0.277	0.195	5.75455e-05	AC1
TGFBI	1.81871e-09	1.02584	0.19	0.101	6.09959e-05	AC1
TOMM7	2.23182e-09	1.09911	0.48	0.515	7.48509e-05	AC1
CLIC1	3.12357e-09	1.09336	0.449	0.444	0.000104758	AC1
UBL5	7.85399e-09	1.0983	0.456	0.472	0.000263407	AC1
MYL12B	1.07496e-08	1.15075	0.364	0.321	0.00036052	AC1
IFI35	2.44171e-08	1.12817	0.197	0.118	0.000818899	AC1
CD59	3.64298e-08	1.15796	0.355	0.312	0.00122178	AC1
ANXA5	5.00079e-08	1.0143	0.436	0.438	0.00167717	AC1
PHLDA2	1.53087e-07	1.02704	0.158	0.087	0.00513423	AC1
MYL12A	2.03078e-07	1.16016	0.261	0.198	0.00681082	AC1
COMMD6	2.54731e-07	1.0349	0.441	0.457	0.00854317	AC1
LGALS3	3.04483e-07	1.1242	0.248	0.182	0.0102118	AC1
MYLK	3.9141e-07	1.06739	0.168	0.099	0.0131271	AC1
RAB13	5.11696e-07	1.08625	0.292	0.238	0.0171613	AC1
NDUFB2	7.75421e-07	1.09904	0.455	0.49	0.0260061	AC1
MIR4435-2HG	9.84308e-07	1.12405	0.238	0.176	0.0330117	AC1
NQO1	1.21307e-06	1.03917	0.221	0.157	0.0406839	AC1
ATP6V0E1	1.39496e-06	1.07993	0.292	0.243	0.0467842	AC1
CDKN2A	1.47229e-06	1.02006	0.189	0.123	0.0493778	AC1

## Sheet: Supp table 3
Supp table 3	GO terms associated with the genes up-regulated in Astrocyte clusters 1 and 2 (at FDR< 5% and >2 fold change in expression)
Cluster	ID	Description	GeneRatio	BgRatio	pvalue	p.adjust	qvalue	geneID	Count
Cluster 0 -up	GO:0006614	SRP-dependent cotranslational protein targeting to membrane	23/126	90/5781	3.66792e-19	8.42888e-16	7.00766e-16	RPS2/RPS18/RPS12/RPL41/RPL39/RPLP1/RPS24/RPL37/RPL34/RPL32/RPS14/RPS27/RPL12/RPL19/RPS23/RPS4X/RPL38/RPS13/SRP14/RPS20/RPL26/RPL22/RPS26	23
Cluster 0 -up	GO:0000184	nuclear-transcribed mRNA catabolic process, nonsense-mediated decay	22/126	110/5781	6.72537e-16	2.57582e-13	2.1415e-13	RPS2/RPS18/RPS12/RPL41/RPL39/RPLP1/RPS24/RPL37/RPL34/RPL32/RPS14/RPS27/RPL12/RPL19/RPS23/RPS4X/RPL38/RPS13/RPS20/RPL26/RPL22/RPS26	22
Cluster 0 -up	GO:0019083	viral transcription	24/126	154/5781	1.08179e-14	3.10743e-12	2.58348e-12	RPS2/RPS18/RPS12/RPL41/IFITM3/RPL39/RPLP1/RPS24/RPL37/RPL34/RPL32/RPS14/RPS27/RPL12/RPL19/RPS23/RPS4X/RPL38/RPS13/RPS20/RPL26/RPL22/RPS26/CCL5	24
Cluster 0 -up	GO:0019221	cytokine-mediated signaling pathway	30/126	285/5781	1.76666e-13	4.05979e-11	3.37525e-11	TMSB4X/VIM/ISG15/B2M/IFITM3/IFI27/HLA-B/IFI6/CCL2/ANXA2/BST2/HLA-A/UBB/MT2A/MX1/CDKN1A/CD74/IL32/SOD2/CD44/CCL5/HLA-C/SQSTM1/IFIT1/ANXA1/STAT1/TNFRSF12A/IFIT3/CAV1/IFI35	30
Cluster 0 -up	GO:0006413	translational initiation	23/126	159/5781	2.16319e-13	4.51911e-11	3.75712e-11	RPS2/RPS18/RPS12/RPL41/RPL39/RPLP1/RPS24/RPL37/RPL34/RPL32/RPS14/RPS27/RPL12/RPL19/RPS23/RPS4X/RPL38/RPS13/RPS20/RPL26/RPL22/RPS26/CCL5	23
Cluster 0 -up	GO:0002252	immune effector process	32/126	431/5781	3.2048e-10	3.87612e-08	3.22255e-08	FTH1/EEF1A1/FTL/ISG15/LGALS1/B2M/IFITM3/IFI27/HLA-B/IFI6/S100A11/ANXA2/BST2/PKM/HLA-A/SRP14/MX1/CD74/CD44/HLA-C/CD63/IFIT1/COTL1/ANXA1/PRDX6/STAT1/IFIT3/DYNLL1/PRDX1/S100A13/CD59/LGALS3	32
Cluster 0 -up	GO:0034097	response to cytokine	32/126	458/5781	1.51842e-09	1.58606e-07	1.31863e-07	TMSB4X/VIM/ISG15/B2M/IFITM3/IFI27/HLA-B/SPARC/IFI6/CCL2/ANXA2/BST2/HLA-A/UBB/YBX1/MT2A/MX1/CDKN1A/CD74/IL32/SOD2/CD44/CCL5/HLA-C/SQSTM1/IFIT1/ANXA1/STAT1/TNFRSF12A/IFIT3/CAV1/IFI35	32
Cluster 0 -up	GO:0001775	cell activation	31/126	487/5781	2.74885e-08	2.17823e-06	1.81095e-06	FTH1/EEF1A1/FTL/LGALS1/B2M/GNAS/HLA-B/S100A11/CCL2/ANXA2/BST2/PKM/HLA-A/SRP14/CDKN1A/CD74/CD44/CCL5/HLA-C/CD63/COTL1/ANXA1/PRDX6/DYNLL1/PRDX1/CAV1/S100A13/CLIC1/CD59/MYL12A/LGALS3	31
Cluster 0 -up	GO:0006887	exocytosis	26/126	358/5781	3.29175e-08	2.52148e-06	2.09633e-06	TMSB4X/FTH1/EEF1A1/FTL/B2M/HLA-B/SPARC/S100A11/ANXA2/BST2/PKM/SRP14/CD44/CCL5/HLA-C/CD63/TAGLN2/COTL1/ANXA1/PRDX6/DYNLL1/S100A13/CD59/ANXA5/LGALS3/RAB13	26
Cluster 0 -up	GO:0002366	leukocyte activation involved in immune response	22/126	266/5781	4.45267e-08	3.30072e-06	2.74418e-06	FTH1/EEF1A1/FTL/LGALS1/B2M/HLA-B/S100A11/ANXA2/BST2/PKM/SRP14/CD74/CD44/HLA-C/CD63/COTL1/ANXA1/PRDX6/DYNLL1/S100A13/CD59/LGALS3	22
Cluster 0 -up	GO:0002274	myeloid leukocyte activation	21/126	244/5781	4.70976e-08	3.3822e-06	2.81191e-06	FTH1/EEF1A1/FTL/B2M/HLA-B/S100A11/ANXA2/BST2/PKM/SRP14/CD74/CD44/CCL5/HLA-C/CD63/COTL1/PRDX6/DYNLL1/S100A13/CD59/LGALS3	21
Cluster 0 -up	GO:0006952	defense response	29/126	460/5781	1.06868e-07	6.63736e-06	5.51822e-06	TMSB4X/VIM/ISG15/B2M/IFITM3/RPL39/IFI27/HLA-B/IFI6/CCL2/BST2/HLA-A/MT2A/MX1/CD74/IL32/CD44/CCL5/HLA-C/IFIT1/COTL1/ANXA1/STAT1/IFIT3/TGM2/PRDX1/NUPR1/IFI35/LGALS3	29
Cluster 0 -up	GO:0046700	heterocycle catabolic process	25/126	360/5781	1.53282e-07	8.19168e-06	6.81045e-06	VIM/RPS2/RPS18/RPS12/RPL41/RPL39/RPLP1/RPS24/RPL37/RPL34/RPL32/RPS14/RPS27/RPL12/RPL19/RPS23/RPS4X/RPL38/RPS13/RPS20/UBB/RPL26/YBX1/RPL22/RPS26	25
Cluster 0 -up	GO:0044270	cellular nitrogen compound catabolic process	25/126	361/5781	1.61779e-07	8.2615e-06	6.8685e-06	VIM/RPS2/RPS18/RPS12/RPL41/RPL39/RPLP1/RPS24/RPL37/RPL34/RPL32/RPS14/RPS27/RPL12/RPL19/RPS23/RPS4X/RPL38/RPS13/RPS20/UBB/RPL26/YBX1/RPL22/RPS26	25
Cluster 0 -up	GO:0019439	aromatic compound catabolic process	25/126	364/5781	1.89964e-07	9.28802e-06	7.72193e-06	VIM/RPS2/RPS18/RPS12/RPL41/RPL39/RPLP1/RPS24/RPL37/RPL34/RPL32/RPS14/RPS27/RPL12/RPL19/RPS23/RPS4X/RPL38/RPS13/RPS20/UBB/RPL26/YBX1/RPL22/RPS26	25
Cluster 0 -up	GO:0006518	peptide metabolic process	29/126	478/5781	2.45586e-07	1.12871e-05	9.38397e-06	EEF1A1/VIM/RPS2/RPS18/RPS12/RPL41/RPL39/RPLP1/RPS24/RPL37/RPL34/RPL32/RPS14/RPS27/RPL12/RPL19/RPS23/PKM/RPS4X/RPS27L/RPL38/RPS13/RPS20/RPL26/YBX1/RPL22/RPS26/CCL5/RPL36AL	29
Cluster 0 -up	GO:0009607	response to biotic stimulus	28/126	451/5781	2.57666e-07	1.15116e-05	9.57055e-06	VIM/TPT1/ISG15/B2M/IFITM3/RPL39/IFI27/HLA-B/SPARC/IFI6/CCL2/BST2/HLA-A/MT2A/MX1/CD44/CCL5/HLA-C/IFIT1/COTL1/ANXA1/STAT1/IFIT3/ACTA2/PRDX1/CAV1/IFI35/LGALS3	28
Cluster 0 -up	GO:1901361	organic cyclic compound catabolic process	25/126	370/5781	2.60488e-07	1.15116e-05	9.57055e-06	VIM/RPS2/RPS18/RPS12/RPL41/RPL39/RPLP1/RPS24/RPL37/RPL34/RPL32/RPS14/RPS27/RPL12/RPL19/RPS23/RPS4X/RPL38/RPS13/RPS20/UBB/RPL26/YBX1/RPL22/RPS26	25
Cluster 0 -up	GO:0043312	neutrophil degranulation	18/126	211/5781	5.46985e-07	2.2854e-05	1.90005e-05	FTH1/EEF1A1/FTL/B2M/HLA-B/S100A11/ANXA2/BST2/PKM/SRP14/CD44/HLA-C/CD63/COTL1/PRDX6/DYNLL1/CD59/LGALS3	18
Cluster 0 -up	GO:0009636	response to toxic substance	10/126	84/5781	1.19256e-05	0.000456749	0.000379735	MT2A/CDKN1A/SOD2/CCL5/PRDX6/TXN/PRDX1/NUPR1/NEFL/NQO1	10
Cluster 0 -up	GO:0006812	cation transport	20/126	315/5781	1.25264e-05	0.000471896	0.000392328	TMSB4X/FTH1/FTL/TPT1/B2M/ATP5F1E/CCL2/ANXA2/CCL5/CD63/COX6C/COX7C/ATOX1/NEFL/CAV1/ATP5ME/COX6B1/LGALS3/MYLK/ATP6V0E1	20
Cluster 0 -up	GO:0001937	negative regulation of endothelial cell proliferation	5/126	17/5781	2.27855e-05	0.000844533	0.000702133	SPARC/CCL2/STAT1/ATP5IF1/CAV1	5
Cluster 0 -up	GO:0045071	negative regulation of viral genome replication	6/126	28/5781	2.41896e-05	0.000882345	0.000733569	ISG15/IFITM3/BST2/MX1/CCL5/IFIT1	6
Cluster 0 -up	GO:0006119	oxidative phosphorylation	10/126	99/5781	5.105e-05	0.00176424	0.00146676	ATP5F1E/UQCRB/COX6C/COX7C/NDUFS5/NUPR1/UQCRQ/ATP5ME/COX6B1/NDUFB2	10
Cluster 0 -up	GO:0072332	intrinsic apoptotic signaling pathway by p53 class mediator	7/126	46/5781	5.22055e-05	0.00176424	0.00146676	RPS27L/UBB/RPL26/CDKN1A/CD74/CD44/NUPR1	7
Cluster 0 -up	GO:0070665	positive regulation of leukocyte proliferation	6/126	35/5781	9.19715e-05	0.00294275	0.00244657	BST2/HLA-A/CDKN1A/CD74/CCL5/ANXA1	6
Cluster 0 -up	GO:0002548	monocyte chemotaxis	4/126	12/5781	9.30193e-05	0.00294275	0.00244657	CCL2/CCL5/ANXA1/LGALS3	4
Cluster 0 -up	GO:0042060	wound healing	13/126	174/5781	9.34817e-05	0.00294275	0.00244657	GNAS/SPARC/ANXA2/DCBLD2/CD44/ANXA1/TNFRSF12A/CAV1/CLIC1/CD59/ANXA5/MYL12A/MYLK	13
Cluster 0 -up	GO:0002697	regulation of immune effector process	10/126	107/5781	9.93741e-05	0.00304482	0.00253142	B2M/HLA-B/BST2/HLA-A/CD74/IFIT1/ANXA1/STAT1/CD59/LGALS3	10
Cluster 0 -up	GO:0072593	reactive oxygen species metabolic process	9/126	88/5781	0.000111544	0.00333669	0.00277408	IFI6/CDKN1A/SOD2/CRYAB/PRDX6/ATP5IF1/PRDX1/CAV1/NQO1	9
Cluster 0 -up	GO:1903039	positive regulation of leukocyte cell-cell adhesion	8/126	69/5781	0.000111804	0.00333669	0.00277408	LGALS1/CCL2/HLA-A/CD74/CD44/CCL5/ANXA1/CAV1	8
Cluster 0 -up	GO:0046034	ATP metabolic process	13/126	180/5781	0.000132059	0.00379339	0.00315377	TMSB4X/ATP5F1E/PKM/UQCRB/COX6C/COX7C/ATP5IF1/NDUFS5/NUPR1/UQCRQ/ATP5ME/COX6B1/NDUFB2	13
Cluster 0 -up	GO:0007155	cell adhesion	23/126	465/5781	0.000142861	0.00405302	0.00336963	LGALS1/GNAS/S100A11/S100A10/CCL2/ANXA2/HLA-A/PPP1CB/CD74/IL32/CD44/CCL5/IGFBP7/CD63/ANXA1/TNFRSF12A/TGM2/CAV1/TGFBI/CLIC1/MYL12A/LGALS3/CDKN2A	23
Cluster 0 -up	GO:0022610	biological adhesion	23/126	466/5781	0.000147558	0.00413522	0.00343797	LGALS1/GNAS/S100A11/S100A10/CCL2/ANXA2/HLA-A/PPP1CB/CD74/IL32/CD44/CCL5/IGFBP7/CD63/ANXA1/TNFRSF12A/TGM2/CAV1/TGFBI/CLIC1/MYL12A/LGALS3/CDKN2A	23
Cluster 0 -up	GO:0019079	viral genome replication	8/126	74/5781	0.000183983	0.00497403	0.00413534	ISG15/IFITM3/IFI27/CCL2/BST2/MX1/CCL5/IFIT1	8
Cluster 0 -up	GO:0006091	generation of precursor metabolites and energy	16/126	266/5781	0.000190461	0.00507959	0.00422311	ATP5F1E/GNAS/PKM/PPP1CB/SH3BGRL3/UQCRB/COX6C/COX7C/ATP5IF1/NDUFS5/NUPR1/UQCRQ/ATP5ME/COX6B1/PHLDA2/NDUFB2	16
Cluster 0 -up	GO:0010035	response to inorganic substance	14/126	213/5781	0.000197096	0.00507959	0.00422311	B2M/SPARC/S100A16/MT2A/SOD2/ANXA1/CRYAB/STAT1/TXN/PRDX1/NEFL/CAV1/S100A13/NQO1	14
Cluster 0 -up	GO:0050777	negative regulation of immune response	6/126	40/5781	0.00019894	0.00507959	0.00422311	HLA-B/BST2/HLA-A/ANXA1/CD59/LGALS3	6
Cluster 0 -up	GO:0043068	positive regulation of programmed cell death	17/126	299/5781	0.000233799	0.0056519	0.00469892	CCL2/RPS27L/UBB/RPL26/CDKN1A/SOD2/CCL5/SQSTM1/ANXA1/TNFRSF12A/ATP5IF1/TGM2/NUPR1/CAV1/PHLDA2/NQO1/CDKN2A	17
Cluster 0 -up	GO:0000028	ribosomal small subunit assembly	4/126	15/5781	0.000243792	0.00571666	0.00475276	RPS14/RPS27/RPS27L/RPL38	4
Cluster 0 -up	GO:0043066	negative regulation of apoptotic process	20/126	389/5781	0.000247162	0.00573439	0.0047675	TPT1/IFI6/CCL2/UBB/CDKN1A/CD74/SOD2/CD44/CCL5/SQSTM1/ANXA1/CRYAB/IFIT3/ATOX1/NUPR1/NEFL/CAV1/ANXA5/LGALS3/NQO1	20
Cluster 0 -up	GO:0001906	cell killing	5/126	27/5781	0.000249538	0.00573439	0.0047675	B2M/HLA-B/HLA-A/PRDX1/CD59	5
Cluster 0 -up	GO:0048144	fibroblast proliferation	6/126	42/5781	0.000262369	0.00591101	0.00491434	FTH1/ANXA2/S100A6/CDKN1A/CD74/NUPR1	6
Cluster 0 -up	GO:0048145	regulation of fibroblast proliferation	6/126	42/5781	0.000262369	0.00591101	0.00491434	FTH1/ANXA2/S100A6/CDKN1A/CD74/NUPR1	6
Cluster 0 -up	GO:0002262	myeloid cell homeostasis	8/126	81/5781	0.000345674	0.00763807	0.00635019	ISG15/B2M/RPS24/RPS14/ANXA1/STAT1/ATP5IF1/PRDX1	8
Cluster 0 -up	GO:0097530	granulocyte migration	5/126	29/5781	0.000354479	0.00775803	0.00644992	CCL2/CD74/CCL5/ANXA1/LGALS3	5
Cluster 0 -up	GO:0031341	regulation of cell killing	4/126	17/5781	0.000410927	0.00873277	0.0072603	B2M/HLA-B/HLA-A/CD59	4
Cluster 0 -up	GO:0050671	positive regulation of lymphocyte proliferation	5/126	30/5781	0.000418018	0.00873277	0.0072603	HLA-A/CDKN1A/CD74/CCL5/ANXA1	5
Cluster 0 -up	GO:0050870	positive regulation of T cell activation	7/126	65/5781	0.000481877	0.00979959	0.00814725	LGALS1/CCL2/HLA-A/CD74/CCL5/ANXA1/CAV1	7
Cluster 0 -up	GO:2000106	regulation of leukocyte apoptotic process	5/126	31/5781	0.000489789	0.00987311	0.00820837	CD74/CCL5/ANXA1/LGALS3/CDKN2A	5
Cluster 0 -up	GO:0098869	cellular oxidant detoxification	5/126	32/5781	0.000570459	0.0111893	0.00930261	SOD2/PRDX6/TXN/PRDX1/NQO1	5
Cluster 0 -up	GO:1902600	proton transmembrane transport	7/126	68/5781	0.000635719	0.0120734	0.0100377	TMSB4X/ATP5F1E/COX6C/COX7C/ATP5ME/COX6B1/ATP6V0E1	7
Cluster 0 -up	GO:0001909	leukocyte mediated cytotoxicity	4/126	19/5781	0.00064698	0.0120875	0.0100494	B2M/HLA-B/HLA-A/PRDX1	4
Cluster 0 -up	GO:1902253	regulation of intrinsic apoptotic signaling pathway by p53 class mediator	4/126	19/5781	0.00064698	0.0120875	0.0100494	UBB/RPL26/CD74/CD44	4
Cluster 0 -up	GO:0051928	positive regulation of calcium ion transport	5/126	34/5781	0.000761253	0.0134566	0.0111876	CCL2/CCL5/CAV1/LGALS3/MYLK	5
Cluster 0 -up	GO:0006936	muscle contraction	8/126	93/5781	0.000880044	0.0152056	0.0126417	VIM/MYL6/CRYAB/ACTA2/CAV1/MYL12B/MYL12A/MYLK	8
Cluster 0 -up	GO:0002718	regulation of cytokine production involved in immune response	4/126	21/5781	0.000965848	0.0160282	0.0133257	B2M/BST2/HLA-A/CD74	4
Cluster 0 -up	GO:0001912	positive regulation of leukocyte mediated cytotoxicity	3/126	10/5781	0.00108471	0.017073	0.0141943	B2M/HLA-B/HLA-A	3
Cluster 0 -up	GO:0042772	DNA damage response, signal transduction resulting in transcription	3/126	10/5781	0.00108471	0.017073	0.0141943	RPS27L/RPL26/CDKN1A	3
Cluster 0 -up	GO:1900120	regulation of receptor binding	3/126	10/5781	0.00108471	0.017073	0.0141943	B2M/ANXA2/PHLDA2	3
Cluster 0 -up	GO:0055114	oxidation-reduction process	18/126	373/5781	0.00109724	0.0171528	0.0142606	FTH1/GNAS/PKM/PPP1CB/SH3BGRL3/SOD2/UQCRB/COX6C/COX7C/PRDX6/TXN/PRDX1/NDUFS5/UQCRQ/COX6B1/PHLDA2/NDUFB2/NQO1	18
Cluster 0 -up	GO:0070661	leukocyte proliferation	7/126	77/5781	0.00134128	0.0199194	0.0165607	BST2/HLA-A/CDKN1A/CD74/CCL5/ANXA1/LGALS3	7
Cluster 0 -up	GO:0000303	response to superoxide	3/126	11/5781	0.00146782	0.0205674	0.0170994	SOD2/PRDX1/NQO1	3
Cluster 0 -up	GO:0000305	response to oxygen radical	3/126	11/5781	0.00146782	0.0205674	0.0170994	SOD2/PRDX1/NQO1	3
Cluster 0 -up	GO:0019430	removal of superoxide radicals	3/126	11/5781	0.00146782	0.0205674	0.0170994	SOD2/PRDX1/NQO1	3
Cluster 0 -up	GO:0031579	membrane raft organization	3/126	11/5781	0.00146782	0.0205674	0.0170994	S100A10/ANXA2/CAV1	3
Cluster 0 -up	GO:0071450	cellular response to oxygen radical	3/126	11/5781	0.00146782	0.0205674	0.0170994	SOD2/PRDX1/NQO1	3
Cluster 0 -up	GO:0071451	cellular response to superoxide	3/126	11/5781	0.00146782	0.0205674	0.0170994	SOD2/PRDX1/NQO1	3
Cluster 0 -up	GO:0071887	leukocyte apoptotic process	5/126	40/5781	0.0016218	0.0223168	0.0185539	CD74/CCL5/ANXA1/LGALS3/CDKN2A	5
Cluster 0 -up	GO:0002824	positive regulation of adaptive immune response based on somatic recombination of immune receptors built from immunoglobulin superfamily domains	4/126	25/5781	0.00190839	0.0245897	0.0204435	B2M/HLA-B/HLA-A/ANXA1	4
Cluster 0 -up	GO:0006925	inflammatory cell apoptotic process	3/126	12/5781	0.00192609	0.0245897	0.0204435	CCL5/ANXA1/CDKN2A	3
Cluster 0 -up	GO:0061041	regulation of wound healing	5/126	42/5781	0.00202511	0.0254301	0.0211422	ANXA2/ANXA1/TNFRSF12A/CAV1/MYLK	5
Cluster 0 -up	GO:0001525	angiogenesis	11/126	185/5781	0.00220507	0.0275394	0.0228959	SPARC/CCL2/ANXA2/PKM/ANXA1/SAT1/STAT1/TNFRSF12A/ATP5IF1/CAV1/TGFBI	11
Cluster 0 -up	GO:0042255	ribosome assembly	5/126	43/5781	0.00225216	0.0279755	0.0232584	RPS14/RPS27/RPL12/RPS27L/RPL38	5
Cluster 0 -up	GO:0002711	positive regulation of T cell mediated immunity	3/126	13/5781	0.00246428	0.0296488	0.0246496	B2M/HLA-B/HLA-A	3
Cluster 0 -up	GO:0043277	apoptotic cell clearance	3/126	13/5781	0.00246428	0.0296488	0.0246496	CCL2/ANXA1/TGM2	3
Cluster 0 -up	GO:0098780	response to mitochondrial depolarisation	3/126	13/5781	0.00246428	0.0296488	0.0246496	SQSTM1/ATP5IF1/TOMM7	3
Cluster 0 -up	GO:0051384	response to glucocorticoid	5/126	44/5781	0.00249722	0.0298886	0.024849	SPARC/CDKN1A/IGFBP7/ANXA1/NEFL	5
Cluster 0 -up	GO:0002367	cytokine production involved in immune response	4/126	27/5781	0.00256005	0.0304818	0.0253422	B2M/BST2/HLA-A/CD74	4
Cluster 0 -up	GO:0001944	vasculature development	14/126	278/5781	0.00273363	0.0320505	0.0266463	SPARC/CCL2/ANXA2/PKM/SOD2/ANXA1/SAT1/STAT1/TNFRSF12A/ATP5IF1/ACTA2/CAV1/TGFBI/MYLK	14
Cluster 0 -up	GO:0006754	ATP biosynthetic process	4/126	28/5781	0.00293697	0.0339153	0.0281967	TMSB4X/ATP5F1E/PKM/ATP5ME	4
Cluster 0 -up	GO:0006959	humoral immune response	4/126	28/5781	0.00293697	0.0339153	0.0281967	RPL39/CCL2/HLA-A/CD59	4
Cluster 0 -up	GO:0042274	ribosomal small subunit biogenesis	5/126	47/5781	0.00334857	0.0375367	0.0312075	RPS24/RPS14/RPS27/RPS27L/RPL38	5
Cluster 0 -up	GO:0043269	regulation of ion transport	10/126	169/5781	0.00361698	0.0401521	0.0333819	TMSB4X/B2M/CCL2/CCL5/CD63/NEFL/CAV1/CLIC1/LGALS3/MYLK	10
Cluster 0 -up	GO:0046651	lymphocyte proliferation	6/126	69/5781	0.0037144	0.0404405	0.0336217	HLA-A/CDKN1A/CD74/CCL5/ANXA1/LGALS3	6
Cluster 0 -up	GO:0044092	negative regulation of molecular function	19/126	450/5781	0.00373081	0.0404405	0.0336217	TMSB4X/B2M/IFI6/ANXA2/BST2/CDKN1A/CD44/IFIT1/ANXA1/CRYAB/ATP5IF1/NUPR1/LY6E/CAV1/ANXA5/COMMD6/LGALS3/NQO1/CDKN2A	19
Cluster 0 -up	GO:0045454	cell redox homeostasis	4/126	30/5781	0.00380126	0.0407727	0.0338978	PRDX6/TXN/PRDX1/NQO1	4
Cluster 0 -up	GO:0007249	I-kappaB kinase/NF-kappaB signaling	8/126	117/5781	0.00381467	0.0407727	0.0338978	LGALS1/BST2/UBB/CD74/SQSTM1/STAT1/TGM2/S100A13	8
Cluster 0 -up	GO:0033032	regulation of myeloid cell apoptotic process	3/126	16/5781	0.0046001	0.0478328	0.0397675	CCL5/ANXA1/CDKN2A	3
Cluster 0 -up	GO:0048660	regulation of smooth muscle cell proliferation	5/126	51/5781	0.00478518	0.049311	0.0409965	CDKN1A/SOD2/CCL5/STAT1/TGM2	5
Custer 4 - up	GO:0007417	central nervous system development	38/143	463/5781	1.29221e-11	3.29513e-08	2.45792e-08	PTPRZ1/CCDC14/MEIS2/SFRP1/CHD7/SYNE2/VCAN/ID4/NCAN/GLI3/HES5/SALL3/ZEB2/NOTCH1/POU3F3/NNAT/LRP6/NTRK2/FGFR2/NFIB/SOX6/DOCK7/NF1/SOX9/PAX6/PTBP2/INTU/NTRK3/UBA6/BCAN/RBPJ/DLX1/HMGCS1/PTN/ATP1A2/MT3/ASCL1/CRH	38
Custer 4 - up	GO:0048709	oligodendrocyte differentiation	13/143	49/5781	9.19211e-11	7.8133e-08	5.82812e-08	PTPRZ1/ID4/GLI3/HES5/NOTCH1/NTRK2/SOX6/NF1/SOX9/PAX6/DLX1/PTN/ASCL1	13
Custer 4 - up	GO:0007405	neuroblast proliferation	11/143	35/5781	3.62218e-10	1.9402e-07	1.44724e-07	ID4/GLI3/NOTCH1/FGFR2/DOCK7/NF1/PAX6/SOX5/PTN/VEGFA/ASCL1	11
Custer 4 - up	GO:0045165	cell fate commitment	16/143	90/5781	3.80432e-10	1.9402e-07	1.44724e-07	SFRP1/NOTCH2/GLI3/HES5/NOTCH1/FGFR2/SOX6/DOCK7/SOX9/PAX6/SOX5/MIAT/NTRK3/RBPJ/DLX1/ASCL1	16
Custer 4 - up	GO:0061351	neural precursor cell proliferation	15/143	80/5781	6.37392e-10	2.70892e-07	2.02065e-07	PTPRZ1/ID4/GLI3/ZEB2/NOTCH1/POU3F3/FGFR2/DOCK7/NF1/PAX6/PTBP2/SOX5/PTN/VEGFA/ASCL1	15
Custer 4 - up	GO:0060322	head development	32/143	392/5781	9.04001e-10	3.29315e-07	2.45644e-07	CCDC14/MEIS2/SFRP1/CHD7/SYNE2/ID4/GLI3/HES5/SALL3/ZEB2/NOTCH1/POU3F3/NNAT/LRP6/NTRK2/FGFR2/NFIB/DOCK7/NF1/SOX9/PAX6/PTBP2/UBA6/BCAN/RBPJ/DLX1/HMGCS1/PTN/ATP1A2/MT3/ASCL1/CRH	32
Custer 4 - up	GO:0072089	stem cell proliferation	13/143	61/5781	1.78241e-09	5.05016e-07	3.76703e-07	N4BP2L2/AGO3/ID4/GLI3/NOTCH1/FGFR2/DOCK7/NF1/PAX6/SOX5/PTN/VEGFA/ASCL1	13
Custer 4 - up	GO:0007423	sensory organ development	23/143	217/5781	2.15659e-09	5.31856e-07	3.96724e-07	ADGRV1/MEIS2/CHD7/NOTCH2/GLI3/HES5/ZEB2/NOTCH1/LRP6/NTRK2/FGFR2/NF1/SOX9/PAX6/COL11A1/INTU/NTRK3/RORB/RBPJ/DLX1/PTN/VEGFA/ASCL1	23
Custer 4 - up	GO:0022612	gland morphogenesis	12/143	51/5781	2.29428e-09	5.31856e-07	3.96724e-07	SFRP1/NOTCH2/ID4/GLI3/NOTCH1/LRP6/FGFR2/NFIB/SOX9/PAX6/TNC/PTN	12
Custer 4 - up	GO:0046530	photoreceptor cell differentiation	8/143	22/5781	2.75057e-08	4.67597e-06	3.48792e-06	NOTCH1/NTRK2/SOX9/PAX6/RORB/DLX1/PTN/VEGFA	8
Custer 4 - up	GO:0051960	regulation of nervous system development	31/143	430/5781	3.49567e-08	5.24351e-06	3.91125e-06	PTPRZ1/TCF4/FUT9/SFRP1/CHD7/CCDC88A/ID4/GLI3/HES5/NEDD4L/ZEB2/NOTCH1/BCL11A/NTRK2/SPAG9/DOCK7/NRXN1/NF1/SOX9/AGRN/PAX6/RUFY3/NTRK3/DLX1/NR2F1/SEMA5B/FLRT2/PTN/VEGFA/MT3/ASCL1	31
Custer 4 - up	GO:0045596	negative regulation of cell differentiation	25/143	296/5781	4.36844e-08	6.18862e-06	4.61624e-06	ADGRV1/N4BP2L2/MEIS2/SFRP1/ID4/GLI3/HES5/NOTCH1/CDK13/BCL11A/SOX6/NF1/SOX9/PAX6/RUFY3/NTRK3/RORB/RBPJ/DLX1/NR2F1/SEMA5B/PTN/VEGFA/MT3/ASCL1	25
Custer 4 - up	GO:0060512	prostate gland morphogenesis	6/143	11/5781	8.61058e-08	9.54652e-06	7.12097e-06	SFRP1/ID4/NOTCH1/FGFR2/SOX9/TNC	6
Custer 4 - up	GO:0060740	prostate gland epithelium morphogenesis	6/143	11/5781	8.61058e-08	9.54652e-06	7.12097e-06	SFRP1/ID4/NOTCH1/FGFR2/SOX9/TNC	6
Custer 4 - up	GO:0060541	respiratory system development	13/143	83/5781	9.00596e-08	9.56884e-06	7.13762e-06	CHD7/GLI3/NOTCH1/LRP6/FGFR2/NFIB/SOX9/TNC/RBPJ/PTN/VEGFA/ASCL1/CRH	13
Custer 4 - up	GO:0008284	positive regulation of cell population proliferation	26/143	332/5781	1.05607e-07	1.07719e-05	8.03503e-06	PAXBP1/MALAT1/N4BP2L2/MEIS2/SFRP1/NOTCH2/ID4/GLI3/HES5/NOTCH1/CDK13/POU3F3/NTRK2/FGFR2/NF1/SOX9/PHIP/PAX6/NEAT1/TNC/NTRK3/RBPJ/PTN/VEGFA/ASCL1/CRH	26
Custer 4 - up	GO:0000122	negative regulation of transcription by RNA polymerase II	28/143	404/5781	4.18637e-07	3.29012e-05	2.45418e-05	PAXBP1/NFIA/N4BP2L2/MEIS2/MDM4/ZFHX4/NOTCH2/ID4/GLI3/HES5/NEDD4L/ZEB2/NOTCH1/TCERG1/ZBTB20/BCL11A/SFPQ/FGFR2/NFIB/SOX6/SOX9/PAX6/RBPJ/DLX1/DACH1/NR2F1/VEGFA/ASCL1	28
Custer 4 - up	GO:0060560	developmental growth involved in morphogenesis	14/143	116/5781	7.90501e-07	5.44805e-05	4.06383e-05	SFRP1/NEDD4L/ZEB2/NOTCH1/BCL11A/LRP6/FGFR2/SOX9/RUFY3/TNC/NTRK3/SEMA5B/VEGFA/MT3	14
Custer 4 - up	GO:0001503	ossification	16/143	157/5781	1.27052e-06	6.74964e-05	5.03471e-05	ADGRV1/SFRP1/VCAN/ID4/GLI3/NOTCH1/LRP6/FGFR2/NF1/SOX9/COL11A1/TNC/INTU/RORB/RBPJ/PTN	16
Custer 4 - up	GO:0040034	regulation of development, heterochronic	5/143	10/5781	1.97012e-06	8.81368e-05	6.57433e-05	HES5/NOTCH1/PAX6/RBPJ/ASCL1	5
Custer 4 - up	GO:0051093	negative regulation of developmental process	26/143	390/5781	2.43986e-06	0.000105451	7.86587e-05	ADGRV1/N4BP2L2/MEIS2/SFRP1/ID4/GLI3/HES5/NOTCH1/CDK13/BCL11A/NFIB/SOX6/NF1/SOX9/PAX6/RUFY3/NTRK3/RORB/RBPJ/DLX1/NR2F1/SEMA5B/PTN/VEGFA/MT3/ASCL1	26
Custer 4 - up	GO:0030278	regulation of ossification	11/143	79/5781	3.08812e-06	0.000127011	9.47406e-05	ADGRV1/SFRP1/GLI3/NOTCH1/LRP6/FGFR2/SOX9/INTU/RORB/RBPJ/PTN	11
Custer 4 - up	GO:0035108	limb morphogenesis	9/143	52/5781	4.00997e-06	0.000152618	0.000113842	CHD7/NOTCH2/GLI3/SALL3/NOTCH1/LRP6/FGFR2/SOX9/INTU	9
Custer 4 - up	GO:0021700	developmental maturation	12/143	101/5781	5.96577e-06	0.000214263	0.000159824	NFIA/HES5/BCL11A/NRXN1/NF1/TUT4/AGRN/RFX3/BCAN/RBPJ/VEGFA/ASCL1	12
Custer 4 - up	GO:0031175	neuron projection development	29/143	496/5781	8.22212e-06	0.000279552	0.000208525	ADGRV1/PTPRZ1/FUT9/SFRP1/NOTCH2/CCDC88A/GLI3/ARID1B/HES5/NEDD4L/ZEB2/NOTCH1/BCL11A/NTRK2/FGFR2/NFIB/DOCK7/NRXN1/PAX6/RUFY3/TNC/NTRK3/UBA6/NR2F1/SEMA5B/FLRT2/PTN/VEGFA/MT3	29
Custer 4 - up	GO:0072073	kidney epithelium development	9/143	59/5781	1.18203e-05	0.000386434	0.00028825	SFRP1/NOTCH2/GLI3/HES5/NOTCH1/POU3F3/FGFR2/SOX9/VEGFA	9
Custer 4 - up	GO:0030097	hemopoiesis	23/143	357/5781	1.77825e-05	0.000562134	0.000419309	PTPRZ1/N4BP2L2/MEIS2/SFRP1/CHD7/NOTCH2/AGO3/KMT2C/GLI3/HES5/NOTCH1/KMT2A/CDK13/TNRC6A/PRRC2C/FGFR2/SOX6/NF1/FZD8/TNRC6B/RBPJ/PTN/VEGFA	23
Custer 4 - up	GO:0070848	response to growth factor	22/143	334/5781	1.96237e-05	0.000595719	0.000444361	MEIS2/SFRP1/NOTCH2/HES5/NOTCH1/NTRK2/FGFR2/SOX6/ZFYVE16/SOX9/KIF1B/TIA1/SOX5/TNC/NTRK3/RBPJ/DLX1/FLRT2/PTN/VEGFA/MT3/ASCL1	22
Custer 4 - up	GO:0010464	regulation of mesenchymal cell proliferation	5/143	15/5781	2.1238e-05	0.000615418	0.000459055	FGFR2/NFIB/SOX9/PTN/VEGFA	5
Custer 4 - up	GO:0048589	developmental growth	20/143	290/5781	2.52184e-05	0.000706669	0.000527121	SFRP1/CHD7/NOTCH2/GLI3/NEDD4L/ZEB2/NOTCH1/BCL11A/LRP6/FGFR2/SOX9/AGRN/RUFY3/TNC/NTRK3/RBPJ/SEMA5B/PTN/VEGFA/MT3	20
Custer 4 - up	GO:0110110	positive regulation of animal organ morphogenesis	6/143	27/5781	3.97628e-05	0.00104531	0.000779722	NOTCH1/FGFR2/SOX9/RBPJ/PTN/VEGFA	6
Custer 4 - up	GO:0055010	ventricular cardiac muscle tissue morphogenesis	5/143	17/5781	4.20458e-05	0.00109405	0.000816076	CHD7/NOTCH1/FGFR2/COL11A1/RBPJ	5
Custer 4 - up	GO:1901890	positive regulation of cell junction assembly	7/143	40/5781	4.60426e-05	0.00117409	0.000875778	SFRP1/NTRK2/NRXN1/AGRN/NTRK3/FLRT2/VEGFA	7
Custer 4 - up	GO:0048638	regulation of developmental growth	13/143	145/5781	5.27931e-05	0.00130701	0.000974932	SFRP1/CHD7/NEDD4L/NOTCH1/BCL11A/FGFR2/AGRN/RUFY3/NTRK3/RBPJ/SEMA5B/VEGFA/MT3	13
Custer 4 - up	GO:0010463	mesenchymal cell proliferation	5/143	18/5781	5.70643e-05	0.00138585	0.00103374	FGFR2/NFIB/SOX9/PTN/VEGFA	5
Custer 4 - up	GO:0098743	cell aggregation	4/143	10/5781	6.71537e-05	0.00152895	0.00114048	SOX6/SOX9/SOX5/COL11A1	4
Custer 4 - up	GO:2000738	positive regulation of stem cell differentiation	4/143	10/5781	6.71537e-05	0.00152895	0.00114048	SOX6/SOX9/SOX5/PTN	4
Custer 4 - up	GO:0050680	negative regulation of epithelial cell proliferation	8/143	57/5781	6.8344e-05	0.00154228	0.00115042	SFRP1/FGFR2/NFIB/NF1/SOX9/PAX6/INTU/PTN	8
Custer 4 - up	GO:0003229	ventricular cardiac muscle tissue development	5/143	19/5781	7.59115e-05	0.00166874	0.00124476	CHD7/NOTCH1/FGFR2/COL11A1/RBPJ	5
Custer 4 - up	GO:0009612	response to mechanical stimulus	9/143	75/5781	8.44128e-05	0.00180885	0.00134926	ADGRV1/SLC1A3/MEIS2/NRXN1/SOX9/COL11A1/TNC/PTN/ATP1A2	9
Custer 4 - up	GO:0007272	ensheathment of neurons	8/143	59/5781	8.79673e-05	0.001809	0.00134938	PTPRZ1/ID4/QKI/HES5/NTRK2/NF1/NTRK3/PTN	8
Custer 4 - up	GO:0008366	axon ensheathment	8/143	59/5781	8.79673e-05	0.001809	0.00134938	PTPRZ1/ID4/QKI/HES5/NTRK2/NF1/NTRK3/PTN	8
Custer 4 - up	GO:0042552	myelination	8/143	59/5781	8.79673e-05	0.001809	0.00134938	PTPRZ1/ID4/QKI/HES5/NTRK2/NF1/NTRK3/PTN	8
Custer 4 - up	GO:0000377	RNA splicing, via transesterification reactions with bulged adenosine as nucleophile	18/143	268/5781	9.38103e-05	0.00189854	0.00141617	LUC7L3/RBM25/DDX17/SREK1/RBM5/PNN/QKI/CDK13/SFPQ/RBM39/SRSF10/RBM6/SRRM2/TIA1/PTBP2/SRSF11/FUS/SCAF11	18
Custer 4 - up	GO:0000398	mRNA splicing, via spliceosome	18/143	268/5781	9.38103e-05	0.00189854	0.00141617	LUC7L3/RBM25/DDX17/SREK1/RBM5/PNN/QKI/CDK13/SFPQ/RBM39/SRSF10/RBM6/SRRM2/TIA1/PTBP2/SRSF11/FUS/SCAF11	18
Custer 4 - up	GO:0002067	glandular epithelial cell differentiation	5/143	20/5781	9.92129e-05	0.001935	0.00144336	NOTCH1/FGFR2/PAX6/RFX3/ASCL1	5
Custer 4 - up	GO:0060688	regulation of morphogenesis of a branching structure	5/143	20/5781	9.92129e-05	0.001935	0.00144336	SFRP1/BCL11A/FGFR2/SOX9/VEGFA	5
Custer 4 - up	GO:0035278	miRNA mediated inhibition of translation	4/143	11/5781	0.000103504	0.00195406	0.00145758	AGO3/TNRC6A/AGO2/TNRC6B	4
Custer 4 - up	GO:0040033	negative regulation of translation, ncRNA-mediated	4/143	11/5781	0.000103504	0.00195406	0.00145758	AGO3/TNRC6A/AGO2/TNRC6B	4
Custer 4 - up	GO:0045974	regulation of translation, ncRNA-mediated	4/143	11/5781	0.000103504	0.00195406	0.00145758	AGO3/TNRC6A/AGO2/TNRC6B	4
Custer 4 - up	GO:0061448	connective tissue development	10/143	95/5781	0.000104983	0.00195406	0.00145758	ID4/GLI3/HES5/NOTCH1/LRP6/NFIB/SOX6/SOX9/SOX5/COL11A1	10
Custer 4 - up	GO:0001763	morphogenesis of a branching structure	9/143	78/5781	0.000115088	0.00211132	0.00157488	SFRP1/GLI3/NOTCH1/BCL11A/LRP6/FGFR2/SOX9/TNC/VEGFA	9
Custer 4 - up	GO:0071695	anatomical structure maturation	9/143	79/5781	0.000127187	0.00225007	0.00167838	HES5/BCL11A/NF1/TUT4/AGRN/RFX3/RBPJ/VEGFA/ASCL1	9
Custer 4 - up	GO:0007612	learning	8/143	63/5781	0.000141345	0.00245189	0.00182893	MEIS2/NTRK2/NRXN1/NF1/UBA6/PTN/ATP1A2/CRH	8
Custer 4 - up	GO:0001649	osteoblast differentiation	10/143	99/5781	0.000148769	0.00254605	0.00189916	SFRP1/VCAN/ID4/GLI3/NOTCH1/FGFR2/NF1/SOX9/TNC/RORB	10
Custer 4 - up	GO:0001942	hair follicle development	6/143	34/5781	0.000156628	0.00261963	0.00195404	NOTCH1/FGFR2/NF1/SOX9/INTU/RBPJ	6
Custer 4 - up	GO:0021915	neural tube development	9/143	82/5781	0.000170054	0.00274454	0.00204722	SFRP1/GLI3/HES5/ZEB2/NOTCH1/LRP6/NF1/PAX6/INTU	9
Custer 4 - up	GO:0048771	tissue remodeling	7/143	49/5781	0.000176142	0.00280726	0.002094	SFRP1/CHD7/NOTCH2/LRP6/NF1/RBPJ/PTN	7
Custer 4 - up	GO:0022404	molting cycle process	6/143	35/5781	0.000185224	0.00291556	0.00217478	NOTCH1/FGFR2/NF1/SOX9/INTU/RBPJ	6
Custer 4 - up	GO:0022405	hair cycle process	6/143	35/5781	0.000185224	0.00291556	0.00217478	NOTCH1/FGFR2/NF1/SOX9/INTU/RBPJ	6
Custer 4 - up	GO:0071773	cellular response to BMP stimulus	8/143	66/5781	0.000196914	0.00302434	0.00225593	SFRP1/NOTCH2/HES5/NOTCH1/ZFYVE16/SOX9/RBPJ/DLX1	8
Custer 4 - up	GO:0051965	positive regulation of synapse assembly	5/143	23/5781	0.000202809	0.00302434	0.00225593	NTRK2/NRXN1/AGRN/NTRK3/FLRT2	5
Custer 4 - up	GO:0071300	cellular response to retinoic acid	5/143	23/5781	0.000202809	0.00302434	0.00225593	FGFR2/SOX9/TNC/NTRK3/RORB	5
Custer 4 - up	GO:0050673	epithelial cell proliferation	12/143	146/5781	0.000237276	0.00339918	0.00253553	SFRP1/NOTCH2/HES5/NOTCH1/FGFR2/NFIB/NF1/SOX9/PAX6/INTU/PTN/VEGFA	12
Custer 4 - up	GO:0050877	nervous system process	17/143	264/5781	0.000247427	0.0035248	0.00262923	ADGRV1/PTPRZ1/SLC1A3/MEIS2/CHD7/NTRK2/NRXN1/NF1/PAX6/COL11A1/NTRK3/UBA6/RORB/SEMA5B/PTN/ATP1A2/CRH	17
Custer 4 - up	GO:0001756	somitogenesis	5/143	24/5781	0.000251121	0.00353789	0.002639	SFRP1/ZEB2/NOTCH1/LRP6/RBPJ	5
Custer 4 - up	GO:0032526	response to retinoic acid	6/143	37/5781	0.000254706	0.00356868	0.00266196	FGFR2/SOX9/TNC/NTRK3/RORB/ASCL1	6
Custer 4 - up	GO:0120039	plasma membrane bounded cell projection morphogenesis	20/143	345/5781	0.000283088	0.00392322	0.00292643	PTPRZ1/NOTCH2/GLI3/NEDD4L/ZEB2/NOTCH1/BCL11A/NTRK2/FGFR2/NFIB/DOCK7/NRXN1/PAX6/RUFY3/NTRK3/SEMA5B/FLRT2/PTN/VEGFA/MT3	20
Custer 4 - up	GO:1903707	negative regulation of hemopoiesis	7/143	53/5781	0.000291039	0.00393619	0.0029361	N4BP2L2/MEIS2/SFRP1/GLI3/HES5/NOTCH1/NF1	7
Custer 4 - up	GO:0060429	epithelium development	24/143	461/5781	0.000341629	0.0044221	0.00329855	SFRP1/CHD7/NOTCH2/ID4/GLI3/HES5/ZEB2/NOTCH1/POU3F3/LRP6/AFDN/FGFR2/NFIB/NF1/SOX9/PAX6/TNC/INTU/RFX3/NTRK3/RBPJ/PTN/VEGFA/ASCL1	24
Custer 4 - up	GO:0045927	positive regulation of growth	10/143	111/5781	0.000382244	0.00477805	0.00356406	SFRP1/CHD7/NEDD4L/NOTCH1/FGFR2/AGRN/RUFY3/NTRK3/RBPJ/VEGFA	10
Custer 4 - up	GO:0007155	cell adhesion	24/143	465/5781	0.000388366	0.00483089	0.00360348	ADGRV1/FUT9/SFRP1/VCAN/NCAN/GLI3/HES5/NOTCH1/DST/PCDH9/LRP6/TTYH1/AFDN/NRXN1/NF1/SOX9/ARHGAP5/MAGI1/TNC/BCAN/FLRT2/LSAMP/PTN/VEGFA	24
Custer 4 - up	GO:0036003	positive regulation of transcription from RNA polymerase II promoter in response to stress	4/143	15/5781	0.000396289	0.00490552	0.00365915	NOTCH1/RBPJ/VEGFA/MT3	4
Custer 4 - up	GO:0022610	biological adhesion	24/143	466/5781	0.000400897	0.00491485	0.0036661	ADGRV1/FUT9/SFRP1/VCAN/NCAN/GLI3/HES5/NOTCH1/DST/PCDH9/LRP6/TTYH1/AFDN/NRXN1/NF1/SOX9/ARHGAP5/MAGI1/TNC/BCAN/FLRT2/LSAMP/PTN/VEGFA	24
Custer 4 - up	GO:0030198	extracellular matrix organization	10/143	115/5781	0.000508178	0.00591714	0.00441374	VCAN/NCAN/NOTCH1/NF1/SOX9/AGRN/COL11A1/TNC/BCAN/FLRT2	10
Custer 4 - up	GO:0043062	extracellular structure organization	10/143	115/5781	0.000508178	0.00591714	0.00441374	VCAN/NCAN/NOTCH1/NF1/SOX9/AGRN/COL11A1/TNC/BCAN/FLRT2	10
Custer 4 - up	GO:0048469	cell maturation	7/143	58/5781	0.000512128	0.00593603	0.00442782	HES5/BCL11A/TUT4/AGRN/RFX3/VEGFA/ASCL1	7
Custer 4 - up	GO:0007224	smoothened signaling pathway	7/143	59/5781	0.000569226	0.00639439	0.00476973	SFRP1/GLI3/HES5/SALL3/FGFR2/PAX6/INTU	7
Custer 4 - up	GO:0043484	regulation of RNA splicing	10/143	118/5781	0.000623758	0.0069431	0.00517902	RBM25/DDX17/SREK1/RBM5/QKI/RBM39/SRSF10/TIA1/PTBP2/FUS	10
Custer 4 - up	GO:2000145	regulation of cell motility	20/143	370/5781	0.000701346	0.00751443	0.00560519	MALAT1/FUT9/SFRP1/SYNE2/NOTCH1/SRGAP1/AFDN/SPAG9/DOCK7/NF1/SOX9/PAX6/RUFY3/AGO2/NTRK3/DACH1/SEMA5B/FLRT2/PTN/VEGFA	20
Custer 4 - up	GO:0000902	cell morphogenesis	24/143	491/5781	0.000854531	0.00885794	0.00660735	PTPRZ1/SLC1A3/NOTCH2/GLI3/NEDD4L/ZEB2/NOTCH1/BRWD1/BCL11A/NTRK2/FGFR2/NFIB/SOX6/DOCK7/NRXN1/PHIP/PAX6/RUFY3/NTRK3/SEMA5B/FLRT2/PTN/VEGFA/MT3	24
Custer 4 - up	GO:0003006	developmental process involved in reproduction	18/143	324/5781	0.000963065	0.00982326	0.0073274	SFRP1/CHD7/NOTCH2/ID4/QKI/GLI3/NOTCH1/STOX2/LRP6/FGFR2/SOX9/TUT4/TNC/RBPJ/DACH1/HMGCS1/PTN/VEGFA	18
Custer 4 - up	GO:0040012	regulation of locomotion	20/143	384/5781	0.00111626	0.0112509	0.00839228	MALAT1/FUT9/SFRP1/SYNE2/NOTCH1/SRGAP1/AFDN/SPAG9/DOCK7/NF1/SOX9/PAX6/RUFY3/AGO2/NTRK3/DACH1/SEMA5B/FLRT2/PTN/VEGFA	20
Custer 4 - up	GO:0033273	response to vitamin	5/143	33/5781	0.00117235	0.0116777	0.00871069	SFRP1/TNC/HMGCS1/PTN/ASCL1	5
Custer 4 - up	GO:0006026	aminoglycan catabolic process	4/143	20/5781	0.00127748	0.0123862	0.00923919	VCAN/NCAN/AGRN/BCAN	4
Custer 4 - up	GO:0006027	glycosaminoglycan catabolic process	4/143	20/5781	0.00127748	0.0123862	0.00923919	VCAN/NCAN/AGRN/BCAN	4
Custer 4 - up	GO:0007601	visual perception	5/143	35/5781	0.00154119	0.0144646	0.0107895	ADGRV1/PAX6/COL11A1/RORB/SEMA5B	5
Custer 4 - up	GO:0050953	sensory perception of light stimulus	5/143	35/5781	0.00154119	0.0144646	0.0107895	ADGRV1/PAX6/COL11A1/RORB/SEMA5B	5
Custer 4 - up	GO:0031054	pre-miRNA processing	3/143	10/5781	0.00156558	0.0144646	0.0107895	AGO3/TUT4/AGO2	3
Custer 4 - up	GO:0060213	positive regulation of nuclear-transcribed mRNA poly(A) tail shortening	3/143	10/5781	0.00156558	0.0144646	0.0107895	TNRC6A/AGO2/TNRC6B	3
Custer 4 - up	GO:0007610	behavior	13/143	205/5781	0.00157291	0.0144798	0.0108009	PTPRZ1/SLC1A3/MEIS2/CHD7/GLI3/NTRK2/NRXN1/NF1/UBA6/DACH1/PTN/ATP1A2/CRH	13
Custer 4 - up	GO:0048588	developmental cell growth	9/143	111/5781	0.00159798	0.0146578	0.0109336	NEDD4L/ZEB2/BCL11A/SOX9/RUFY3/NTRK3/SEMA5B/VEGFA/MT3	9
Custer 4 - up	GO:0071456	cellular response to hypoxia	9/143	113/5781	0.00181076	0.016316	0.0121705	MALAT1/SFRP1/MDM4/NOTCH1/RBPJ/PTN/VEGFA/MT3/PDK1	9
Custer 4 - up	GO:0007223	Wnt signaling pathway, calcium modulating pathway	4/143	22/5781	0.00185606	0.0166068	0.0123874	AGO3/TNRC6A/AGO2/TNRC6B	4
Custer 4 - up	GO:0030206	chondroitin sulfate biosynthetic process	3/143	11/5781	0.00211386	0.0181493	0.013538	VCAN/NCAN/BCAN	3
Custer 4 - up	GO:0060045	positive regulation of cardiac muscle cell proliferation	3/143	11/5781	0.00211386	0.0181493	0.013538	NOTCH1/FGFR2/RBPJ	3
Custer 4 - up	GO:0071295	cellular response to vitamin	3/143	11/5781	0.00211386	0.0181493	0.013538	SFRP1/TNC/PTN	3
Custer 4 - up	GO:0051145	smooth muscle cell differentiation	4/143	23/5781	0.00220411	0.0186109	0.0138823	NOTCH1/FGFR2/SOX9/VEGFA	4
Custer 4 - up	GO:0061383	trabecula morphogenesis	4/143	23/5781	0.00220411	0.0186109	0.0138823	SFRP1/CHD7/NOTCH1/RBPJ	4
Custer 4 - up	GO:0050806	positive regulation of synaptic transmission	6/143	56/5781	0.00241998	0.0199707	0.0148966	SLC1A3/NTRK2/NRXN1/NF1/PTN/CRH	6
Custer 4 - up	GO:0019827	stem cell population maintenance	8/143	96/5781	0.00243804	0.0200548	0.0149594	SFRP1/NOTCH2/HES5/NOTCH1/SOX9/TUT4/RBPJ/PTN	8
Custer 4 - up	GO:0010517	regulation of phospholipase activity	4/143	24/5781	0.00259471	0.0211369	0.0157665	NTRK2/FGFR2/BICD1/NTRK3	4
Custer 4 - up	GO:0098727	maintenance of cell number	8/143	97/5781	0.00260274	0.0211369	0.0157665	SFRP1/NOTCH2/HES5/NOTCH1/SOX9/TUT4/RBPJ/PTN	8
Custer 4 - up	GO:0008356	asymmetric cell division	3/143	12/5781	0.00276771	0.0219182	0.0163493	DOCK7/PAX6/SOX5	3
Custer 4 - up	GO:0021545	cranial nerve development	3/143	12/5781	0.00276771	0.0219182	0.0163493	SLC1A3/CHD7/GLI3	3
Custer 4 - up	GO:0033280	response to vitamin D	3/143	12/5781	0.00276771	0.0219182	0.0163493	SFRP1/TNC/PTN	3
Custer 4 - up	GO:0060074	synapse maturation	3/143	12/5781	0.00276771	0.0219182	0.0163493	NFIA/NRXN1/BCAN	3
Custer 4 - up	GO:0110148	biomineralization	5/143	40/5781	0.00282942	0.0222686	0.0166107	ADGRV1/NOTCH1/FGFR2/SOX9/PTN	5
Custer 4 - up	GO:0007623	circadian rhythm	8/143	101/5781	0.00335058	0.0256576	0.0191386	ID4/KMT2A/SFPQ/NTRK2/OGT/NTRK3/RORB/CRH	8
Custer 4 - up	GO:0008544	epidermis development	8/143	101/5781	0.00335058	0.0256576	0.0191386	HES5/NOTCH1/FGFR2/NF1/SOX9/PAX6/INTU/RBPJ	8
Custer 4 - up	GO:0031047	gene silencing by RNA	8/143	102/5781	0.00356133	0.0261712	0.0195217	LINC00461/DDX17/AGO3/TNRC6A/TUT4/NEAT1/AGO2/TNRC6B	8
Custer 4 - up	GO:0043087	regulation of GTPase activity	12/143	200/5781	0.00375623	0.0274452	0.0204721	ARHGAP21/SFRP1/SRGAP1/NTRK2/AFDN/DOCK7/NF1/AGRN/ARHGAP5/RALGAPA1/NTRK3/IQGAP2	12
Custer 4 - up	GO:0015800	acidic amino acid transport	4/143	27/5781	0.00404629	0.0289832	0.0216193	SLC1A3/NTRK2/NF1/ATP1A2	4
Custer 4 - up	GO:0017145	stem cell division	4/143	27/5781	0.00404629	0.0289832	0.0216193	NOTCH1/FGFR2/DOCK7/SOX5	4
Custer 4 - up	GO:2000241	regulation of reproductive process	5/143	44/5781	0.00431506	0.0303534	0.0226413	SFRP1/NOTCH1/SOX9/AGO2/VEGFA	5
Custer 4 - up	GO:0002437	inflammatory response to antigenic stimulus	3/143	14/5781	0.00441613	0.0303534	0.0226413	NOTCH2/NOTCH1/RBPJ	3
Custer 4 - up	GO:0014047	glutamate secretion	3/143	14/5781	0.00441613	0.0303534	0.0226413	SLC1A3/NTRK2/NF1	3
Custer 4 - up	GO:0040007	growth	20/143	432/5781	0.00448659	0.0305904	0.0228181	SFRP1/CHD7/NOTCH2/GLI3/NEDD4L/ZEB2/NOTCH1/BCL11A/LRP6/FGFR2/SOX9/AGRN/RUFY3/TNC/NTRK3/RBPJ/SEMA5B/PTN/VEGFA/MT3	20
Custer 4 - up	GO:0060537	muscle tissue development	10/143	154/5781	0.00461188	0.0313608	0.0233927	DDX17/CHD7/NOTCH1/FGFR2/SOX6/NF1/SOX9/COL11A1/RBPJ/VEGFA	10
Custer 4 - up	GO:0097305	response to alcohol	7/143	86/5781	0.00515347	0.0345825	0.0257959	SFRP1/LRP6/FGFR2/TNC/NTRK3/HMGCS1/CRH	7
Custer 4 - up	GO:0050906	detection of stimulus involved in sensory perception	3/143	15/5781	0.00542109	0.0358129	0.0267137	ADGRV1/COL11A1/SEMA5B	3
Custer 4 - up	GO:0061061	muscle structure development	14/143	265/5781	0.00562544	0.0368763	0.0275069	PAXBP1/DDX17/CHD7/QKI/NOTCH1/MYEF2/FGFR2/SOX6/SPAG9/NF1/SOX9/COL11A1/RBPJ/VEGFA	14
Custer 4 - up	GO:0006835	dicarboxylic acid transport	4/143	30/5781	0.00596662	0.0384214	0.0286594	SLC1A3/NTRK2/NF1/ATP1A2	4
Custer 4 - up	GO:0032148	activation of protein kinase B activity	3/143	16/5781	0.0065525	0.0411549	0.0306984	CCDC88A/NTRK3/MT3	3
Custer 4 - up	GO:0043984	histone H4-K16 acetylation	3/143	16/5781	0.0065525	0.0411549	0.0306984	KANSL1/KMT2A/OGT	3
Custer 4 - up	GO:0050654	chondroitin sulfate proteoglycan metabolic process	3/143	16/5781	0.0065525	0.0411549	0.0306984	VCAN/NCAN/BCAN	3
Custer 4 - up	GO:2000249	regulation of actin cytoskeleton reorganization	3/143	16/5781	0.0065525	0.0411549	0.0306984	NOTCH2/NTRK3/IQGAP2	3
Custer 4 - up	GO:0110149	regulation of biomineralization	4/143	31/5781	0.00672119	0.0415996	0.0310301	ADGRV1/NOTCH1/SOX9/PTN	4
Custer 4 - up	GO:0043547	positive regulation of GTPase activity	10/143	164/5781	0.00714989	0.0439331	0.0327707	ARHGAP21/SFRP1/SRGAP1/AFDN/DOCK7/NF1/AGRN/ARHGAP5/RALGAPA1/NTRK3	10
Custer 4 - up	GO:0014855	striated muscle cell proliferation	4/143	32/5781	0.0075364	0.0456548	0.034055	PAXBP1/NOTCH1/FGFR2/RBPJ	4
Custer 4 - up	GO:0120035	regulation of plasma membrane bounded cell projection organization	16/143	332/5781	0.00753752	0.0456548	0.034055	FUT9/SFRP1/SYNE2/CCDC88A/NEDD4L/ZEB2/BCL11A/NTRK2/AGRN/RUFY3/NTRK3/NR2F1/SEMA5B/PTN/VEGFA/MT3	16
Custer 4 - up	GO:0071396	cellular response to lipid	12/143	219/5781	0.00770033	0.0463397	0.0345659	DDX17/SFRP1/LRP6/FGFR2/SOX9/TNC/NTRK3/RORB/HMGCS1/PTN/ATP1A2/CRH	12
Custer 4 - up	GO:0022011	myelination in peripheral nervous system	3/143	17/5781	0.00781414	0.0463397	0.0345659	NTRK2/NF1/NTRK3	3
Custer 4 - up	GO:0044273	sulfur compound catabolic process	3/143	17/5781	0.00781414	0.0463397	0.0345659	VCAN/NCAN/BCAN	3
Custer 4 - up	GO:0030516	regulation of axon extension	5/143	51/5781	0.0081318	0.0476692	0.0355576	RUFY3/NTRK3/SEMA5B/VEGFA/MT3	5
Custer 4 - up	GO:0045747	positive regulation of Notch signaling pathway	4/143	33/5781	0.0084142	0.0489234	0.0364931	HES5/NOTCH1/RBPJ/ASCL1	4
Custer 4 - up	GO:0097306	cellular response to alcohol	4/143	33/5781	0.0084142	0.0489234	0.0364931	SFRP1/LRP6/TNC/HMGCS1	4

## Sheet: Supp table 4
Supp table 4	Paired t-test results showing the difference in cell type proportions in the astrocytes and co-culture, between the basal and αsyn-O treated
Celltype cluster	Paired t-test p-values		FDR
	Astrocyte	co-culture	Astrocyte	Co-culture
Astrocyte cluster 1	0.033	0.028	0.083	0.035
Astrocyte cluster 2	0.074	0.028	0.12	0.035
Neuron cluster 1	0.022	0.02	0.083	0.035
Neuron cluster 2	0.18	0.17	0.18	0.17
Neuron cluster 3	0.12	0.0058	0.15	0.029

## Sheet: Supp table 5
Supp table 5	Differentially expressed genes at FDR < 5% in the astrocytes and co-culture αsyn-O treated vs basal
geneid	lfcShrink_baseMean	lfcShrink_log2FoldChange	lfcShrink_lfcSE	lfcShrink_stat	lfcShrink_pvalue	lfcShrink_padj	gene_name	comparison
ENSG00000000003	14279.7	-0.367064	0.138017	-2.66039	0.00780502	0.036819	TSPAN6	astrocyte_treated_vs_untreated
ENSG00000000460	2101.63	-0.467382	0.173215	-2.69053	0.00713379	0.034371	C1orf112	astrocyte_treated_vs_untreated
ENSG00000000938	25.8027	2.09364	0.649274	3.26366	0.00109984	0.00815356	FGR	astrocyte_treated_vs_untreated
ENSG00000000971	1727.2	1.7096	0.637599	3.25105	0.00114978	0.0084258	CFH	astrocyte_treated_vs_untreated
ENSG00000001617	5014.17	-1.89167	0.379128	-4.99013	6.03382e-07	1.72495e-05	SEMA3F	astrocyte_treated_vs_untreated
ENSG00000001630	27949.1	-0.762517	0.139214	-5.47657	4.3365e-08	1.83703e-06	CYP51A1	astrocyte_treated_vs_untreated
ENSG00000002549	31975.1	1.33836	0.262134	5.01078	5.42086e-07	1.56916e-05	LAP3	astrocyte_treated_vs_untreated
ENSG00000003096	5835.73	0.728928	0.202841	3.55479	0.00037828	0.00351564	KLHL13	astrocyte_treated_vs_untreated
ENSG00000003137	510.597	1.30057	0.403152	2.94267	0.00325391	0.0189109	CYP26B1	astrocyte_treated_vs_untreated
ENSG00000003393	14794.8	-0.348956	0.0848236	-4.11603	3.85457e-05	0.000550696	ALS2	astrocyte_treated_vs_untreated
ENSG00000003436	1847.01	-0.617345	0.143765	-4.31083	1.62642e-05	0.000273062	TFPI	astrocyte_treated_vs_untreated
ENSG00000004468	2709.72	2.85256	0.392425	7.14799	8.80549e-13	1.61552e-10	CD38	astrocyte_treated_vs_untreated
ENSG00000004487	37744.9	-0.28845	0.0901453	-3.19773	0.00138515	0.00972309	KDM1A	astrocyte_treated_vs_untreated
ENSG00000004700	9784.76	-0.250331	0.0986756	-2.53821	0.0111421	0.0481201	RECQL	astrocyte_treated_vs_untreated
ENSG00000004799	181.851	1.46296	0.406349	3.64277	0.000269723	0.00267229	PDK4	astrocyte_treated_vs_untreated
ENSG00000004866	5384.48	0.59581	0.159306	3.73978	0.000184181	0.00197104	ST7	astrocyte_treated_vs_untreated
ENSG00000004897	16593.1	-0.187083	0.0715776	-2.61476	0.00892894	0.0408661	CDC27	astrocyte_treated_vs_untreated
ENSG00000004975	17118.1	0.350671	0.132248	2.65562	0.0079163	0.0371926	DVL2	astrocyte_treated_vs_untreated
ENSG00000005001	45.1163	-3.37276	0.674924	-4.97788	6.42837e-07	1.81145e-05	PRSS22	astrocyte_treated_vs_untreated
ENSG00000005073	12.0818	-1.69366	0.61995	-3.49022	0.000482632	0.00426919	HOXA11	astrocyte_treated_vs_untreated
ENSG00000005175	6862.26	-0.170274	0.0634847	-2.68232	0.00731144	0.0350153	RPAP3	astrocyte_treated_vs_untreated
ENSG00000005194	13642	-0.258218	0.0860275	-3.00212	0.00268108	0.0162638	CIAPIN1	astrocyte_treated_vs_untreated
ENSG00000005469	6642.5	0.522604	0.140158	3.71614	0.000202293	0.0021265	CROT	astrocyte_treated_vs_untreated
ENSG00000005486	30849.5	0.330725	0.0896384	3.68649	0.00022737	0.00233901	RHBDD2	astrocyte_treated_vs_untreated
ENSG00000005812	7466.65	-0.188495	0.0710147	-2.65489	0.00793354	0.0372587	FBXL3	astrocyte_treated_vs_untreated
ENSG00000005882	15577.4	0.531339	0.149212	3.56125	0.000369097	0.00344032	PDK2	astrocyte_treated_vs_untreated
ENSG00000005884	321966	-0.91114	0.35974	-2.54814	0.0108299	0.0471544	ITGA3	astrocyte_treated_vs_untreated
ENSG00000006116	106.402	-1.63359	0.638976	-2.85355	0.00432336	0.0234989	CACNG3	astrocyte_treated_vs_untreated
ENSG00000006210	24026.6	1.89333	0.284784	6.46949	9.83323e-11	9.87272e-09	CX3CL1	astrocyte_treated_vs_untreated
ENSG00000006327	44875.8	-1.25468	0.324471	-3.87359	0.000107244	0.00126917	TNFRSF12A	astrocyte_treated_vs_untreated
ENSG00000006530	6554.36	-0.656078	0.140104	-4.67999	2.86883e-06	6.40078e-05	AGK	astrocyte_treated_vs_untreated
ENSG00000006606	76.3309	-1.67793	0.557354	-3.37539	0.000737125	0.00600388	CCL26	astrocyte_treated_vs_untreated
ENSG00000006607	8478.61	-0.407971	0.0714208	-5.71431	1.10147e-08	5.66325e-07	FARP2	astrocyte_treated_vs_untreated
ENSG00000006625	4209.33	-0.534245	0.187466	-2.86314	0.00419463	0.0229947	GGCT	astrocyte_treated_vs_untreated
ENSG00000006634	2578.54	-0.752772	0.244314	-3.04727	0.0023093	0.0144413	DBF4	astrocyte_treated_vs_untreated
ENSG00000006704	9914.63	0.350166	0.104232	3.36502	0.00076539	0.00617494	GTF2IRD1	astrocyte_treated_vs_untreated
ENSG00000006715	19125.1	0.278173	0.0764354	3.63853	0.000274198	0.00270865	VPS41	astrocyte_treated_vs_untreated
ENSG00000006747	173.246	1.27317	0.433577	3.13282	0.00173135	0.0115796	SCIN	astrocyte_treated_vs_untreated
ENSG00000006831	17801.2	-0.384086	0.0910018	-4.21982	2.44494e-05	0.000379494	ADIPOR2	astrocyte_treated_vs_untreated
ENSG00000006837	479.319	0.345712	0.135766	2.54261	0.0110027	0.0477034	CDKL3	astrocyte_treated_vs_untreated
ENSG00000007062	11135.6	-1.92585	0.565992	-3.7392	0.000184607	0.00197426	PROM1	astrocyte_treated_vs_untreated
ENSG00000007080	14855.4	-0.198453	0.0614471	-3.22988	0.00123844	0.00892911	CCDC124	astrocyte_treated_vs_untreated
ENSG00000007171	215.693	1.64374	0.505729	3.1606	0.00157446	0.0107444	NOS2	astrocyte_treated_vs_untreated
ENSG00000007255	1600.83	0.488069	0.154864	3.14594	0.00165553	0.0111721	TRAPPC6A	astrocyte_treated_vs_untreated
ENSG00000007384	7022.66	-0.673948	0.264708	-2.54702	0.0108648	0.0472741	RHBDF1	astrocyte_treated_vs_untreated
ENSG00000007520	11512.2	-0.217881	0.0761441	-2.86034	0.00423183	0.023129	TSR3	astrocyte_treated_vs_untreated
ENSG00000007866	10504.5	-0.523051	0.174366	-2.9848	0.00283766	0.0169833	TEAD3	astrocyte_treated_vs_untreated
ENSG00000007908	886.374	3.17948	0.408805	7.45906	8.71429e-14	2.22232e-11	SELE	astrocyte_treated_vs_untreated
ENSG00000007944	986.259	1.43457	0.317728	4.65205	3.28653e-06	7.20664e-05	MYLIP	astrocyte_treated_vs_untreated
ENSG00000007968	2462.74	-1.44384	0.460137	-3.17136	0.00151728	0.0104493	E2F2	astrocyte_treated_vs_untreated
ENSG00000008086	9498.37	0.531947	0.145993	3.63771	0.000275077	0.00271164	CDKL5	astrocyte_treated_vs_untreated
ENSG00000008128	5296.11	0.248024	0.0873005	2.84595	0.00442785	0.0239286	CDK11A	astrocyte_treated_vs_untreated
ENSG00000008226	149.266	0.89393	0.32072	2.82835	0.00467881	0.0249929	DLEC1	astrocyte_treated_vs_untreated
ENSG00000008256	11952.9	-0.587884	0.155754	-3.74925	0.000177361	0.00190685	CYTH3	astrocyte_treated_vs_untreated
ENSG00000008283	7071.17	0.464944	0.112328	4.1317	3.60091e-05	0.000520876	CYB561	astrocyte_treated_vs_untreated
ENSG00000008323	79.2145	1.029	0.251554	4.14474	3.40197e-05	0.000498318	PLEKHG6	astrocyte_treated_vs_untreated
ENSG00000008382	4704.06	0.342637	0.0938567	3.65598	0.000256199	0.00257126	MPND	astrocyte_treated_vs_untreated
ENSG00000008513	5242.98	-1.41537	0.394101	-3.60368	0.000313744	0.00301133	ST3GAL1	astrocyte_treated_vs_untreated
ENSG00000008517	13981.5	2.488	0.438573	5.54231	2.9851e-08	1.32855e-06	IL32	astrocyte_treated_vs_untreated
ENSG00000008735	10540.3	0.737729	0.258941	2.88704	0.00388885	0.0216962	MAPK8IP2	astrocyte_treated_vs_untreated
ENSG00000008988	69914.4	-0.243798	0.0866591	-2.80821	0.00498175	0.0261086	RPS20	astrocyte_treated_vs_untreated
ENSG00000009413	19791.4	0.426021	0.125703	3.39701	0.000681255	0.00563704	REV3L	astrocyte_treated_vs_untreated
ENSG00000009709	91.4474	-1.88594	0.496546	-3.86773	0.000109854	0.00129232	PAX7	astrocyte_treated_vs_untreated
ENSG00000009830	11838.7	-0.416369	0.0904722	-4.60393	4.14595e-06	8.73079e-05	POMT2	astrocyte_treated_vs_untreated
ENSG00000010030	1334.89	2.64501	0.474401	5.36749	7.98411e-08	3.15676e-06	ETV7	astrocyte_treated_vs_untreated
ENSG00000010270	15156.9	-0.348173	0.0904739	-3.84767	0.000119245	0.00137593	STARD3NL	astrocyte_treated_vs_untreated
ENSG00000010361	3620.31	0.658054	0.165853	3.97106	7.15525e-05	0.000910091	FUZ	astrocyte_treated_vs_untreated
ENSG00000010404	123939	-0.483001	0.166647	-2.90067	0.00372362	0.0209532	IDS	astrocyte_treated_vs_untreated
ENSG00000010626	1240.95	0.23001	0.0903688	2.53526	0.0112365	0.0483961	LRRC23	astrocyte_treated_vs_untreated
ENSG00000010671	13.4244	1.91702	0.611094	3.32119	0.000896344	0.00696616	BTK	astrocyte_treated_vs_untreated
ENSG00000010818	11891.3	0.687288	0.215754	3.17674	0.00148942	0.0102866	HIVEP2	astrocyte_treated_vs_untreated
ENSG00000011007	17791.5	0.164184	0.0477155	3.4404	0.000580847	0.00494088	ELOA	astrocyte_treated_vs_untreated
ENSG00000011052	2296.5	-0.451581	0.139683	-3.23161	0.00123095	0.00889032	NME1-NME2	astrocyte_treated_vs_untreated
ENSG00000011105	59389.1	-1.23303	0.266277	-4.64834	3.34614e-06	7.32475e-05	TSPAN9	astrocyte_treated_vs_untreated
ENSG00000011114	10867	-0.247019	0.0770286	-3.20604	0.00134577	0.00949371	BTBD7	astrocyte_treated_vs_untreated
ENSG00000011132	3399.11	0.399014	0.142425	2.79796	0.00514267	0.026765	APBA3	astrocyte_treated_vs_untreated
ENSG00000011201	13001.6	-0.921416	0.340725	-2.90371	0.00368765	0.0208058	ANOS1	astrocyte_treated_vs_untreated
ENSG00000011304	58838.9	-0.217752	0.05445	-3.99778	6.39386e-05	0.000827345	PTBP1	astrocyte_treated_vs_untreated
ENSG00000011422	15408.3	-1.94833	0.387793	-5.06707	4.03994e-07	1.25642e-05	PLAUR	astrocyte_treated_vs_untreated
ENSG00000011426	7676.03	-1.65737	0.359116	-4.57909	4.67011e-06	9.63569e-05	ANLN	astrocyte_treated_vs_untreated
ENSG00000011454	23524.3	0.157267	0.0546875	2.87584	0.00402958	0.0223542	RABGAP1	astrocyte_treated_vs_untreated
ENSG00000011638	2294.85	-0.607524	0.171927	-3.51613	0.000437885	0.00395991	TMEM159	astrocyte_treated_vs_untreated
ENSG00000012061	16039.5	-0.244286	0.0670499	-3.6417	0.000270841	0.00268232	ERCC1	astrocyte_treated_vs_untreated
ENSG00000012232	104068	0.337324	0.124911	2.69443	0.00705083	0.0341002	EXTL3	astrocyte_treated_vs_untreated
ENSG00000012822	26304.6	0.564976	0.14571	3.86849	0.000109513	0.00129054	CALCOCO1	astrocyte_treated_vs_untreated
ENSG00000012963	11490.6	-0.331607	0.0688861	-4.81025	1.50743e-06	3.67168e-05	UBR7	astrocyte_treated_vs_untreated
ENSG00000012983	13760.9	-0.434161	0.102403	-4.2384	2.25122e-05	0.000354386	MAP4K5	astrocyte_treated_vs_untreated
ENSG00000013374	17393.3	0.99616	0.198303	4.98746	6.11781e-07	1.73544e-05	NUB1	astrocyte_treated_vs_untreated
ENSG00000013375	14513.5	-0.30877	0.0852564	-3.62013	0.000294455	0.00285352	PGM3	astrocyte_treated_vs_untreated
ENSG00000013503	3291.6	-0.334059	0.102838	-3.25228	0.00114484	0.0083968	POLR3B	astrocyte_treated_vs_untreated
ENSG00000013619	8602.49	-0.94512	0.296032	-3.22849	0.00124444	0.00896237	MAMLD1	astrocyte_treated_vs_untreated
ENSG00000013725	133.091	-1.07054	0.291258	-3.73384	0.000188583	0.00200803	CD6	astrocyte_treated_vs_untreated
ENSG00000013810	13054.2	-0.844337	0.270592	-3.07096	0.00213371	0.0136171	TACC3	astrocyte_treated_vs_untreated
ENSG00000015171	21043.6	-0.196904	0.067117	-2.93123	0.00337619	0.0194409	ZMYND11	astrocyte_treated_vs_untreated
ENSG00000015479	89699.4	0.262672	0.0851116	3.08635	0.00202629	0.0130888	MATR3	astrocyte_treated_vs_untreated
ENSG00000018236	8489.71	-2.36558	0.603807	-4.30064	1.70308e-05	0.000282392	CNTN1	astrocyte_treated_vs_untreated
ENSG00000018610	4080.64	0.203931	0.0498245	4.09133	4.28907e-05	0.000597052	CXorf56	astrocyte_treated_vs_untreated
ENSG00000018869	881.984	0.289724	0.111645	2.59522	0.00945309	0.0426376	ZNF582	astrocyte_treated_vs_untreated
ENSG00000019144	45922.7	-0.722971	0.135704	-5.3273	9.96831e-08	3.80831e-06	PHLDB1	astrocyte_treated_vs_untreated
ENSG00000019485	5000.29	0.558612	0.133465	4.18116	2.90025e-05	0.00043564	PRDM11	astrocyte_treated_vs_untreated
ENSG00000019549	2587.71	-1.63449	0.246814	-6.62455	3.48302e-11	3.95191e-09	SNAI2	astrocyte_treated_vs_untreated
ENSG00000020129	30727.4	0.545862	0.131105	4.14797	3.35432e-05	0.000492753	NCDN	astrocyte_treated_vs_untreated
ENSG00000020426	3592.08	-0.308455	0.112368	-2.74273	0.00609314	0.0306368	MNAT1	astrocyte_treated_vs_untreated
ENSG00000020633	440.095	2.08989	0.337959	6.02055	1.73821e-09	1.18207e-07	RUNX3	astrocyte_treated_vs_untreated
ENSG00000023041	5710.29	-0.203412	0.0647546	-3.14304	0.00167202	0.0112566	ZDHHC6	astrocyte_treated_vs_untreated
ENSG00000023445	4841.48	3.47995	0.411173	8.1103	5.04958e-16	2.22025e-13	BIRC3	astrocyte_treated_vs_untreated
ENSG00000023572	2047.39	-0.407768	0.130467	-3.12636	0.00176986	0.0117576	GLRX2	astrocyte_treated_vs_untreated
ENSG00000023734	41329.5	-0.176635	0.057869	-3.05104	0.0022805	0.0143069	STRAP	astrocyte_treated_vs_untreated
ENSG00000023902	15212.9	-0.414279	0.139328	-2.96863	0.00299131	0.0177158	PLEKHO1	astrocyte_treated_vs_untreated
ENSG00000023909	5224.28	-0.465724	0.179403	-2.60511	0.0091845	0.0417435	GCLM	astrocyte_treated_vs_untreated
ENSG00000024422	36202.4	-0.739727	0.161846	-4.57746	4.7066e-06	9.68746e-05	EHD2	astrocyte_treated_vs_untreated
ENSG00000024526	2067.44	-1.61994	0.47011	-3.41738	0.00063227	0.00530749	DEPDC1	astrocyte_treated_vs_untreated
ENSG00000024862	2130.96	0.705443	0.155623	4.52721	5.97667e-06	0.000117424	CCDC28A	astrocyte_treated_vs_untreated
ENSG00000025039	7754.72	0.742603	0.193021	3.84994	0.000118146	0.00136803	RRAGD	astrocyte_treated_vs_untreated
ENSG00000025423	79.739	-0.93684	0.360109	-2.52235	0.0116575	0.0497306	HSD17B6	astrocyte_treated_vs_untreated
ENSG00000025708	858.889	1.34831	0.318439	3.98965	6.61703e-05	0.000853437	TYMP	astrocyte_treated_vs_untreated
ENSG00000025796	24620.4	-0.142639	0.056269	-2.53555	0.0112271	0.0483685	SEC63	astrocyte_treated_vs_untreated
ENSG00000026559	3723.21	-1.32705	0.506108	-2.658	0.00786053	0.0370465	KCNG1	astrocyte_treated_vs_untreated
ENSG00000026950	8426.05	1.34632	0.219207	6.10767	1.01093e-09	7.49443e-08	BTN3A1	astrocyte_treated_vs_untreated
ENSG00000028137	1285.8	2.33374	0.408411	5.57341	2.49803e-08	1.13152e-06	TNFRSF1B	astrocyte_treated_vs_untreated
ENSG00000028277	1801.74	-0.793517	0.258859	-3.08452	0.00203884	0.0131532	POU2F2	astrocyte_treated_vs_untreated
ENSG00000028310	12631.8	-0.177515	0.0700126	-2.53339	0.0112964	0.0485884	BRD9	astrocyte_treated_vs_untreated
ENSG00000028528	23379	0.169838	0.0534638	3.17715	0.00148731	0.0102795	SNX1	astrocyte_treated_vs_untreated
ENSG00000028839	3752.42	-0.204066	0.0701418	-2.90355	0.00368964	0.020811	TBPL1	astrocyte_treated_vs_untreated
ENSG00000029153	5796.3	-0.706993	0.253093	-2.7746	0.00552699	0.0283619	ARNTL2	astrocyte_treated_vs_untreated
ENSG00000029534	6610.12	-0.80987	0.297433	-2.75773	0.00582036	0.0295561	ANK1	astrocyte_treated_vs_untreated
ENSG00000030582	91061.9	0.773638	0.207835	3.71007	0.000207203	0.00217006	GRN	astrocyte_treated_vs_untreated
ENSG00000031003	12113.6	-0.256331	0.0836558	-3.06256	0.00219451	0.0138973	FAM13B	astrocyte_treated_vs_untreated
ENSG00000031698	40475.3	-0.400776	0.107566	-3.72408	0.000196032	0.00207265	SARS	astrocyte_treated_vs_untreated
ENSG00000032742	3182.65	0.190274	0.0547937	3.47379	0.000513162	0.0044802	IFT88	astrocyte_treated_vs_untreated
ENSG00000033170	15755.2	-0.692179	0.160763	-4.30318	1.68364e-05	0.000279896	FUT8	astrocyte_treated_vs_untreated
ENSG00000033627	29616.1	0.300046	0.0713631	4.19933	2.67701e-05	0.00040782	ATP6V0A1	astrocyte_treated_vs_untreated
ENSG00000033867	13757	-0.656586	0.253812	-2.60096	0.00929627	0.0421015	SLC4A7	astrocyte_treated_vs_untreated
ENSG00000034053	7491.41	-0.560482	0.175007	-3.23111	0.00123312	0.00890094	APBA2	astrocyte_treated_vs_untreated
ENSG00000034152	9450.57	-0.515969	0.194014	-2.66494	0.00770018	0.0365	MAP2K3	astrocyte_treated_vs_untreated
ENSG00000034510	269580	-0.41443	0.155595	-2.67528	0.00746679	0.0356188	TMSB10	astrocyte_treated_vs_untreated
ENSG00000035141	9667.98	-0.504322	0.127835	-3.94008	8.14548e-05	0.00101478	FAM136A	astrocyte_treated_vs_untreated
ENSG00000035403	170665	-0.920759	0.287755	-3.17943	0.00147565	0.0102205	VCL	astrocyte_treated_vs_untreated
ENSG00000035499	1913.45	-1.26203	0.477166	-2.59107	0.00956774	0.0429723	DEPDC1B	astrocyte_treated_vs_untreated
ENSG00000035664	617.268	-0.715019	0.261569	-2.72923	0.00634832	0.0315688	DAPK2	astrocyte_treated_vs_untreated
ENSG00000036565	251.373	-1.86759	0.537809	-3.32282	0.000891115	0.006939	SLC18A1	astrocyte_treated_vs_untreated
ENSG00000036672	1962.41	1.14319	0.306401	3.75873	0.000170777	0.00185168	USP2	astrocyte_treated_vs_untreated
ENSG00000037474	14460.1	-0.267122	0.0953251	-2.80212	0.00507679	0.0265032	NSUN2	astrocyte_treated_vs_untreated
ENSG00000038274	9639.1	0.348636	0.0752757	4.63405	3.58573e-06	7.756e-05	MAT2B	astrocyte_treated_vs_untreated
ENSG00000038382	75490.4	-0.489631	0.110765	-4.42205	9.77703e-06	0.000177491	TRIO	astrocyte_treated_vs_untreated
ENSG00000038427	86105.4	-0.562547	0.219183	-2.55314	0.0106756	0.0466981	VCAN	astrocyte_treated_vs_untreated
ENSG00000039139	1359.63	-1.06532	0.385674	-2.7608	0.00576593	0.0293323	DNAH5	astrocyte_treated_vs_untreated
ENSG00000039560	27857.8	-0.802561	0.177281	-4.55763	5.17352e-06	0.000104627	RAI14	astrocyte_treated_vs_untreated
ENSG00000040199	5734.35	-0.331448	0.0874538	-3.78302	0.000154935	0.00170824	PHLPP2	astrocyte_treated_vs_untreated
ENSG00000040275	6851.25	-0.943079	0.207558	-4.52558	6.02298e-06	0.000117971	SPDL1	astrocyte_treated_vs_untreated
ENSG00000040531	5619.27	0.545115	0.187835	2.88641	0.00389659	0.0217346	CTNS	astrocyte_treated_vs_untreated
ENSG00000041880	3207.39	0.5629	0.19579	2.87125	0.00408848	0.0225671	PARP3	astrocyte_treated_vs_untreated
ENSG00000041982	665207	-0.720844	0.261397	-2.82253	0.00476469	0.0253197	TNC	astrocyte_treated_vs_untreated
ENSG00000042062	1808.78	3.12297	0.415104	7.3213	2.45588e-13	5.17602e-11	RIPOR3	astrocyte_treated_vs_untreated
ENSG00000042088	6264.55	-0.302833	0.106217	-2.84527	0.00443735	0.0239596	TDP1	astrocyte_treated_vs_untreated
ENSG00000042317	1778.91	0.464271	0.0991835	4.69402	2.67882e-06	6.03492e-05	SPATA7	astrocyte_treated_vs_untreated
ENSG00000043143	10013	1.10466	0.326147	3.52066	0.00043048	0.00390968	JADE2	astrocyte_treated_vs_untreated
ENSG00000044090	21322.1	0.418467	0.100573	4.16391	3.12847e-05	0.000464121	CUL7	astrocyte_treated_vs_untreated
ENSG00000044446	5274.23	0.398266	0.11657	3.42793	0.000608203	0.005141	PHKA2	astrocyte_treated_vs_untreated
ENSG00000046653	110893	0.644351	0.19151	3.30696	0.00094314	0.00726206	GPM6B	astrocyte_treated_vs_untreated
ENSG00000047315	32230.4	-0.15842	0.0494908	-3.20071	0.00137088	0.00965021	POLR2B	astrocyte_treated_vs_untreated
ENSG00000047346	8706.53	0.522272	0.151641	3.4414	0.000578712	0.004926	FAM214A	astrocyte_treated_vs_untreated
ENSG00000047932	9569.44	-0.689384	0.132522	-5.22225	1.7676e-07	6.17499e-06	GOPC	astrocyte_treated_vs_untreated
ENSG00000047936	46.6234	-1.5396	0.472875	-3.35793	0.000785298	0.00630166	ROS1	astrocyte_treated_vs_untreated
ENSG00000048028	5431.68	0.291045	0.0995593	2.92927	0.00339754	0.019532	USP28	astrocyte_treated_vs_untreated
ENSG00000048052	30143.9	1.71267	0.132767	12.88	5.83706e-38	2.97713e-34	HDAC9	astrocyte_treated_vs_untreated
ENSG00000048162	3212.03	-0.658189	0.143748	-4.57774	4.70019e-06	9.68712e-05	NOP16	astrocyte_treated_vs_untreated
ENSG00000048471	8609.64	-0.19545	0.0541869	-3.6079	0.000308685	0.00297131	SNX29	astrocyte_treated_vs_untreated
ENSG00000049089	5541.5	0.725439	0.2447	3.06995	0.00214096	0.0136448	COL9A2	astrocyte_treated_vs_untreated
ENSG00000049130	11108.2	0.439393	0.172503	2.52186	0.0116737	0.0497665	KITLG	astrocyte_treated_vs_untreated
ENSG00000049167	2140.02	-0.294018	0.11194	-2.62087	0.00877068	0.0402863	ERCC8	astrocyte_treated_vs_untreated
ENSG00000049192	1672.74	-1.9249	0.271078	-7.20054	5.99725e-13	1.15865e-10	ADAMTS6	astrocyte_treated_vs_untreated
ENSG00000049246	3818.2	0.671904	0.164366	4.08332	4.43969e-05	0.000613664	PER3	astrocyte_treated_vs_untreated
ENSG00000049249	2292.47	3.96977	0.374878	10.4463	1.52411e-25	2.28635e-22	TNFRSF9	astrocyte_treated_vs_untreated
ENSG00000049323	71758.1	-0.667964	0.230912	-2.91763	0.003527	0.0201221	LTBP1	astrocyte_treated_vs_untreated
ENSG00000050393	10007.8	-0.36131	0.0888012	-4.06962	4.709e-05	0.000642047	MCUR1	astrocyte_treated_vs_untreated
ENSG00000050555	205.839	-0.678305	0.218347	-3.16559	0.0015477	0.0105987	LAMC3	astrocyte_treated_vs_untreated
ENSG00000050748	8728.66	-0.366043	0.0699749	-5.22712	1.72167e-07	6.03934e-06	MAPK9	astrocyte_treated_vs_untreated
ENSG00000051108	17612.7	-0.777882	0.213661	-3.63372	0.000279361	0.0027475	HERPUD1	astrocyte_treated_vs_untreated
ENSG00000051180	1351.92	-1.27209	0.33547	-3.76396	0.000167244	0.00181956	RAD51	astrocyte_treated_vs_untreated
ENSG00000051341	1682.33	-1.1409	0.442526	-2.54539	0.0109156	0.0474225	POLQ	astrocyte_treated_vs_untreated
ENSG00000051382	6043.59	-0.341563	0.124874	-2.73863	0.0061695	0.030947	PIK3CB	astrocyte_treated_vs_untreated
ENSG00000052795	8220.16	0.8962	0.266336	3.32661	0.000879101	0.00687219	FNIP2	astrocyte_treated_vs_untreated
ENSG00000052802	23795.5	-1.52178	0.241997	-6.29405	3.09286e-10	2.64679e-08	MSMO1	astrocyte_treated_vs_untreated
ENSG00000053372	9249.87	-0.549207	0.137628	-3.98956	6.61948e-05	0.000853437	MRTO4	astrocyte_treated_vs_untreated
ENSG00000053501	3346.76	0.334517	0.0928555	3.60326	0.000314249	0.0030139	USE1	astrocyte_treated_vs_untreated
ENSG00000053524	639.601	0.696152	0.241197	2.93762	0.00330747	0.0191524	MCF2L2	astrocyte_treated_vs_untreated
ENSG00000053918	57.8456	1.3351	0.331286	4.02794	5.6267e-05	0.000743628	KCNQ1	astrocyte_treated_vs_untreated
ENSG00000054118	37946.6	0.181605	0.0396587	4.58007	4.6481e-06	9.60582e-05	THRAP3	astrocyte_treated_vs_untreated
ENSG00000054219	188.484	1.32864	0.396608	3.02017	0.00252635	0.0155016	LY75	astrocyte_treated_vs_untreated
ENSG00000054267	11842.5	0.22002	0.0722626	3.04265	0.00234506	0.0146077	ARID4B	astrocyte_treated_vs_untreated
ENSG00000054392	5335.9	0.49062	0.179218	2.74502	0.0060508	0.0304715	HHAT	astrocyte_treated_vs_untreated
ENSG00000054654	37968.6	0.808341	0.256908	3.16141	0.00157006	0.0107288	SYNE2	astrocyte_treated_vs_untreated
ENSG00000055044	8705.81	-0.249072	0.0822511	-3.02718	0.00246845	0.0152128	NOP58	astrocyte_treated_vs_untreated
ENSG00000055130	15242.7	-0.213044	0.0715408	-2.97536	0.00292647	0.0174053	CUL1	astrocyte_treated_vs_untreated
ENSG00000055208	33851.5	0.397467	0.132242	2.99257	0.00276635	0.0166819	TAB2	astrocyte_treated_vs_untreated
ENSG00000055332	39867.4	1.57472	0.274012	5.68204	1.33096e-08	6.6947e-07	EIF2AK2	astrocyte_treated_vs_untreated
ENSG00000056558	10436.9	3.26369	0.387949	8.26725	1.37086e-16	6.59615e-14	TRAF1	astrocyte_treated_vs_untreated
ENSG00000056736	344.322	1.201	0.361114	3.30293	0.000956789	0.00735162	IL17RB	astrocyte_treated_vs_untreated
ENSG00000056998	4259.01	-0.748436	0.170671	-4.35591	1.32515e-05	0.000229891	GYG2	astrocyte_treated_vs_untreated
ENSG00000057294	733.662	-1.27446	0.287252	-4.46991	7.82527e-06	0.00014706	PKP2	astrocyte_treated_vs_untreated
ENSG00000057704	1802.24	-1.22108	0.206429	-5.92602	3.10364e-09	1.94949e-07	TMCC3	astrocyte_treated_vs_untreated
ENSG00000057757	11127.9	-0.131805	0.0510198	-2.58188	0.00982628	0.0438631	PITHD1	astrocyte_treated_vs_untreated
ENSG00000058063	8770.7	-0.303658	0.0723623	-4.19077	2.78013e-05	0.000420765	ATP11B	astrocyte_treated_vs_untreated
ENSG00000058272	23011.8	-0.353691	0.112333	-3.1542	0.00160938	0.0109156	PPP1R12A	astrocyte_treated_vs_untreated
ENSG00000058804	6037.87	-0.526541	0.189623	-2.77174	0.00557574	0.0285527	NDC1	astrocyte_treated_vs_untreated
ENSG00000059145	4611.2	0.408524	0.0890614	4.58516	4.53644e-06	9.42856e-05	UNKL	astrocyte_treated_vs_untreated
ENSG00000059378	6839.82	2.62062	0.38825	6.62085	3.57139e-11	4.02998e-09	PARP12	astrocyte_treated_vs_untreated
ENSG00000059573	21261.4	-0.329044	0.0952314	-3.44906	0.000562549	0.00483034	ALDH18A1	astrocyte_treated_vs_untreated
ENSG00000059691	6177.12	0.278352	0.0847583	3.28011	0.00103767	0.00778771	GATB	astrocyte_treated_vs_untreated
ENSG00000059769	1410.61	-0.240631	0.0833818	-2.8856	0.00390664	0.0217764	DNAJC25	astrocyte_treated_vs_untreated
ENSG00000060140	82.3852	-1.99783	0.350339	-5.66957	1.43159e-08	7.0879e-07	STYK1	astrocyte_treated_vs_untreated
ENSG00000060237	88453.5	-0.280878	0.0667251	-4.20908	2.56414e-05	0.000394343	WNK1	astrocyte_treated_vs_untreated
ENSG00000060491	15842.2	0.516894	0.181688	2.8267	0.00470307	0.0250758	OGFR	astrocyte_treated_vs_untreated
ENSG00000060642	2155.11	0.449021	0.15264	2.93801	0.00330324	0.0191347	PIGV	astrocyte_treated_vs_untreated
ENSG00000060718	73616.8	-0.761192	0.262888	-2.87154	0.00408479	0.0225623	COL11A1	astrocyte_treated_vs_untreated
ENSG00000060749	16132.7	-0.229657	0.0545499	-4.20948	2.55964e-05	0.000394178	QSER1	astrocyte_treated_vs_untreated
ENSG00000060982	26056.5	-1.08443	0.438155	-2.64563	0.00815383	0.038088	BCAT1	astrocyte_treated_vs_untreated
ENSG00000061656	97.3644	0.442748	0.173998	2.56508	0.0103152	0.0454676	SPAG4	astrocyte_treated_vs_untreated
ENSG00000061987	9766.47	0.130763	0.0454857	2.87556	0.00403311	0.0223641	MON2	astrocyte_treated_vs_untreated
ENSG00000062282	900.576	1.88452	0.264442	7.09701	1.27488e-12	2.2443e-10	DGAT2	astrocyte_treated_vs_untreated
ENSG00000062598	18595.6	0.247548	0.091837	2.69474	0.00704438	0.0340819	ELMO2	astrocyte_treated_vs_untreated
ENSG00000063177	76376.7	-0.153373	0.0562236	-2.72495	0.00643117	0.0318338	RPL18	astrocyte_treated_vs_untreated
ENSG00000063180	5456.31	1.16068	0.205516	5.67321	1.40147e-08	6.99338e-07	CA11	astrocyte_treated_vs_untreated
ENSG00000063245	45213.7	-0.308158	0.0505197	-6.09825	1.07238e-09	7.88124e-08	EPN1	astrocyte_treated_vs_untreated
ENSG00000063322	19548.4	0.249232	0.0846853	2.94448	0.00323495	0.0188394	MED29	astrocyte_treated_vs_untreated
ENSG00000063438	9251.78	1.21219	0.234476	5.23256	1.67179e-07	5.87245e-06	AHRR	astrocyte_treated_vs_untreated
ENSG00000063761	2777.83	0.385372	0.102868	3.74458	0.000180695	0.00193698	ADCK1	astrocyte_treated_vs_untreated
ENSG00000064102	5983.69	-0.896248	0.14703	-6.09036	1.12657e-09	8.2557e-08	INTS13	astrocyte_treated_vs_untreated
ENSG00000064201	37.1896	1.53614	0.443241	3.44603	0.000568877	0.00487448	TSPAN32	astrocyte_treated_vs_untreated
ENSG00000064205	23.4932	2.32123	0.588164	4.03934	5.3602e-05	0.000714189	WISP2	astrocyte_treated_vs_untreated
ENSG00000064309	15479.3	-0.884578	0.289784	-3.14534	0.00165896	0.0111923	CDON	astrocyte_treated_vs_untreated
ENSG00000064547	7650.45	-0.685991	0.211119	-3.25393	0.0011382	0.00836252	LPAR2	astrocyte_treated_vs_untreated
ENSG00000064601	38782.8	0.602464	0.185061	3.25294	0.00114219	0.00838219	CTSA	astrocyte_treated_vs_untreated
ENSG00000064607	34779.7	-0.345611	0.100304	-3.44425	0.000572636	0.00489179	SUGP2	astrocyte_treated_vs_untreated
ENSG00000064652	3827.38	-0.504038	0.138253	-3.63834	0.000274402	0.00270917	SNX24	astrocyte_treated_vs_untreated
ENSG00000064666	87604.2	-1.56404	0.379435	-4.09968	4.13724e-05	0.000580758	CNN2	astrocyte_treated_vs_untreated
ENSG00000064687	5730.67	1.17805	0.18424	6.41729	1.38723e-10	1.34514e-08	ABCA7	astrocyte_treated_vs_untreated
ENSG00000064886	1865.9	2.84568	0.399568	6.73347	1.65664e-11	2.123e-09	CHI3L2	astrocyte_treated_vs_untreated
ENSG00000064932	16477.1	0.314564	0.121374	2.58074	0.00985887	0.0439932	SBNO2	astrocyte_treated_vs_untreated
ENSG00000064933	2865.01	-0.321535	0.0896275	-3.58305	0.000339599	0.00321353	PMS1	astrocyte_treated_vs_untreated
ENSG00000064989	2239.74	0.823586	0.265878	3.05378	0.00225974	0.0142081	CALCRL	astrocyte_treated_vs_untreated
ENSG00000064999	11199	0.237466	0.072407	3.28331	0.00102597	0.00772211	ANKS1A	astrocyte_treated_vs_untreated
ENSG00000065060	9941.26	0.259623	0.102029	2.54869	0.0108129	0.0471126	UHRF1BP1	astrocyte_treated_vs_untreated
ENSG00000065135	26765.8	-0.27227	0.0713689	-3.81651	0.000135353	0.00153072	GNAI3	astrocyte_treated_vs_untreated
ENSG00000065150	50027.4	-0.398709	0.0966197	-4.12007	3.78765e-05	0.000542351	IPO5	astrocyte_treated_vs_untreated
ENSG00000065154	16095.9	-0.474348	0.181257	-2.6154	0.00891226	0.040819	OAT	astrocyte_treated_vs_untreated
ENSG00000065183	9347.22	-0.282	0.104041	-2.70869	0.00675496	0.0329968	WDR3	astrocyte_treated_vs_untreated
ENSG00000065308	67461.7	-1.49568	0.306742	-4.85484	1.20483e-06	3.07256e-05	TRAM2	astrocyte_treated_vs_untreated
ENSG00000065328	3562.9	-1.54699	0.547974	-2.89706	0.00376676	0.0211492	MCM10	astrocyte_treated_vs_untreated
ENSG00000065413	3557.84	-0.371729	0.145249	-2.56834	0.0102187	0.04515	ANKRD44	astrocyte_treated_vs_untreated
ENSG00000065485	3443.1	-0.613163	0.19115	-3.21797	0.001291	0.0091818	PDIA5	astrocyte_treated_vs_untreated
ENSG00000065618	498.876	0.768472	0.285398	2.71113	0.00670543	0.0328156	COL17A1	astrocyte_treated_vs_untreated
ENSG00000065802	18558.6	-0.937052	0.139075	-6.73407	1.64983e-11	2.123e-09	ASB1	astrocyte_treated_vs_untreated
ENSG00000065911	10253.4	-1.35261	0.223489	-6.03738	1.56636e-09	1.08253e-07	MTHFD2	astrocyte_treated_vs_untreated
ENSG00000065923	18324.5	-1.11443	0.300671	-3.60184	0.000315975	0.00302477	SLC9A7	astrocyte_treated_vs_untreated
ENSG00000065978	167170	-0.514316	0.102163	-5.03231	4.84603e-07	1.45051e-05	YBX1	astrocyte_treated_vs_untreated
ENSG00000066027	4972.13	0.494195	0.100153	4.932	8.13926e-07	2.19659e-05	PPP2R5A	astrocyte_treated_vs_untreated
ENSG00000066032	4630.42	-1.30916	0.476233	-2.67277	0.00752269	0.0358184	CTNNA2	astrocyte_treated_vs_untreated
ENSG00000066044	26883.3	-0.286279	0.0742587	-3.8519	0.000117203	0.0013586	ELAVL1	astrocyte_treated_vs_untreated
ENSG00000066136	14903.8	0.203231	0.0443863	4.58019	4.64562e-06	9.60582e-05	NFYC	astrocyte_treated_vs_untreated
ENSG00000066230	1242.5	0.769063	0.159045	4.8432	1.27763e-06	3.22275e-05	SLC9A3	astrocyte_treated_vs_untreated
ENSG00000066279	6433.28	-1.3735	0.510463	-2.64213	0.0082387	0.0383831	ASPM	astrocyte_treated_vs_untreated
ENSG00000066322	16250.6	-0.69272	0.231024	-3.00189	0.0026831	0.0162722	ELOVL1	astrocyte_treated_vs_untreated
ENSG00000066405	12.5743	-1.29111	0.473661	-2.71458	0.006636	0.0325445	CLDN18	astrocyte_treated_vs_untreated
ENSG00000066427	2782.67	0.254903	0.0691556	3.6823	0.00023114	0.00236538	ATXN3	astrocyte_treated_vs_untreated
ENSG00000066735	10927.3	1.10622	0.340187	3.25697	0.00112607	0.00829696	KIF26A	astrocyte_treated_vs_untreated
ENSG00000066827	3153.72	0.231155	0.0882613	2.61407	0.00894717	0.0409348	ZFAT	astrocyte_treated_vs_untreated
ENSG00000066855	3515.67	-0.559345	0.0796247	-7.01698	2.26718e-12	3.69388e-10	MTFR1	astrocyte_treated_vs_untreated
ENSG00000067057	43663.6	-0.796458	0.249789	-3.18963	0.00142456	0.00995318	PFKP	astrocyte_treated_vs_untreated
ENSG00000067064	18170.5	-1.30024	0.149075	-8.7215	2.74535e-18	1.70761e-15	IDI1	astrocyte_treated_vs_untreated
ENSG00000067066	10138.9	1.87593	0.403483	4.63666	3.54076e-06	7.69136e-05	SP100	astrocyte_treated_vs_untreated
ENSG00000067208	7415.47	-0.417288	0.16119	-2.58526	0.00973054	0.0435313	EVI5	astrocyte_treated_vs_untreated
ENSG00000067221	5466.02	-0.454458	0.126064	-3.60774	0.000308875	0.00297131	STOML1	astrocyte_treated_vs_untreated
ENSG00000067369	41773.8	0.197203	0.0598727	3.29376	0.000988552	0.00752817	TP53BP1	astrocyte_treated_vs_untreated
ENSG00000067533	3937.46	-0.387611	0.0971871	-3.98656	6.70371e-05	0.000862553	RRP15	astrocyte_treated_vs_untreated
ENSG00000067560	117445	-0.38825	0.149526	-2.59272	0.00952211	0.0428352	RHOA	astrocyte_treated_vs_untreated
ENSG00000067596	17098.5	0.190227	0.0469979	4.04702	5.18733e-05	0.000695517	DHX8	astrocyte_treated_vs_untreated
ENSG00000067798	7135.92	-0.599794	0.171591	-3.48912	0.000484608	0.00427925	NAV3	astrocyte_treated_vs_untreated
ENSG00000067829	13374.7	0.204355	0.0785409	2.6014	0.0092844	0.0420627	IDH3G	astrocyte_treated_vs_untreated
ENSG00000067836	11562.7	-0.752569	0.151406	-4.96775	6.77342e-07	1.8854e-05	ROGDI	astrocyte_treated_vs_untreated
ENSG00000067900	17867.8	-0.277171	0.107374	-2.58274	0.00980182	0.0437758	ROCK1	astrocyte_treated_vs_untreated
ENSG00000067992	1688.1	0.384312	0.12349	3.12964	0.00175023	0.0116691	PDK3	astrocyte_treated_vs_untreated
ENSG00000068028	3092.88	-0.433824	0.125112	-3.46211	0.000535961	0.00464269	RASSF1	astrocyte_treated_vs_untreated
ENSG00000068079	14879.7	3.32686	0.492274	6.62896	3.38062e-11	3.88003e-09	IFI35	astrocyte_treated_vs_untreated
ENSG00000068137	7635.1	0.682083	0.13051	5.22632	1.72915e-07	6.05725e-06	PLEKHH3	astrocyte_treated_vs_untreated
ENSG00000068366	12614.9	-0.502662	0.192573	-2.58911	0.00962232	0.0431718	ACSL4	astrocyte_treated_vs_untreated
ENSG00000068400	19360.8	0.430882	0.0772424	5.58355	2.35662e-08	1.07319e-06	GRIPAP1	astrocyte_treated_vs_untreated
ENSG00000068438	10176.3	-0.858122	0.133531	-6.41457	1.4122e-10	1.35902e-08	FTSJ1	astrocyte_treated_vs_untreated
ENSG00000068489	7079.71	-1.25994	0.377366	-3.36255	0.000772275	0.00622064	PRR11	astrocyte_treated_vs_untreated
ENSG00000068615	12042.4	-0.972477	0.217546	-4.5004	6.78249e-06	0.000130541	REEP1	astrocyte_treated_vs_untreated
ENSG00000068654	22947	-0.207247	0.0656069	-3.15932	0.00158137	0.0107829	POLR1A	astrocyte_treated_vs_untreated
ENSG00000068724	3920.78	-0.356161	0.115517	-3.08511	0.00203476	0.0131335	TTC7A	astrocyte_treated_vs_untreated
ENSG00000068745	29182.2	0.273624	0.0777562	3.51976	0.000431931	0.00391857	IP6K2	astrocyte_treated_vs_untreated
ENSG00000068976	131.775	1.05414	0.225528	4.64206	3.44955e-06	7.52526e-05	PYGM	astrocyte_treated_vs_untreated
ENSG00000069399	5589.76	1.18239	0.275985	4.29212	1.76976e-05	0.000291177	BCL3	astrocyte_treated_vs_untreated
ENSG00000069424	4674.78	0.906938	0.142794	6.35249	2.1186e-10	1.9159e-08	KCNAB2	astrocyte_treated_vs_untreated
ENSG00000069482	590.401	1.04369	0.363729	2.61288	0.0089783	0.0410478	GAL	astrocyte_treated_vs_untreated
ENSG00000069667	1816.22	0.911146	0.197665	4.61444	3.94155e-06	8.37644e-05	RORA	astrocyte_treated_vs_untreated
ENSG00000069696	628.945	1.89075	0.435278	4.20561	2.60377e-05	0.000398808	DRD4	astrocyte_treated_vs_untreated
ENSG00000069869	20050.9	-0.615824	0.23433	-2.59639	0.00942095	0.0425151	NEDD4	astrocyte_treated_vs_untreated
ENSG00000070061	13367.1	-0.295347	0.0943406	-3.1268	0.00176719	0.0117563	ELP1	astrocyte_treated_vs_untreated
ENSG00000070087	75776.6	-0.2884	0.112231	-2.56506	0.0103159	0.0454676	PFN2	astrocyte_treated_vs_untreated
ENSG00000070214	10943.4	0.666801	0.106682	6.24097	4.34852e-10	3.57729e-08	SLC44A1	astrocyte_treated_vs_untreated
ENSG00000070371	2677.31	-0.568238	0.218422	-2.55139	0.0107295	0.0468693	CLTCL1	astrocyte_treated_vs_untreated
ENSG00000070423	10684.1	-0.438821	0.0747332	-5.86981	4.36289e-09	2.61462e-07	RNF126	astrocyte_treated_vs_untreated
ENSG00000070495	5115.04	-0.605417	0.173002	-3.48505	0.000492053	0.00433019	JMJD6	astrocyte_treated_vs_untreated
ENSG00000070614	67745.4	-0.650693	0.182572	-3.54735	0.000389127	0.00359288	NDST1	astrocyte_treated_vs_untreated
ENSG00000070669	10695.6	-0.709968	0.15828	-4.47201	7.74883e-06	0.000145946	ASNS	astrocyte_treated_vs_untreated
ENSG00000070729	162.038	-1.09077	0.3529	-3.08378	0.00204387	0.013169	CNGB1	astrocyte_treated_vs_untreated
ENSG00000070756	148929	-0.359621	0.131954	-2.71465	0.00663456	0.0325437	PABPC1	astrocyte_treated_vs_untreated
ENSG00000070759	256.997	0.602082	0.206855	2.9489	0.00318906	0.0186765	TESK2	astrocyte_treated_vs_untreated
ENSG00000070761	9000.96	-0.34684	0.0625842	-5.53823	3.05539e-08	1.35511e-06	CFAP20	astrocyte_treated_vs_untreated
ENSG00000070770	16136.4	-0.148171	0.0525101	-2.81958	0.00480871	0.0254687	CSNK2A2	astrocyte_treated_vs_untreated
ENSG00000070778	8502.1	-0.624101	0.123399	-5.05357	4.3363e-07	1.33234e-05	PTPN21	astrocyte_treated_vs_untreated
ENSG00000070814	15155.8	-0.217791	0.0714123	-3.04463	0.0023297	0.014544	TCOF1	astrocyte_treated_vs_untreated
ENSG00000070950	3613.5	-0.480428	0.130079	-3.68546	0.000228288	0.00234442	RAD18	astrocyte_treated_vs_untreated
ENSG00000070961	34226.1	1.01443	0.228835	4.43621	9.15582e-06	0.000168465	ATP2B1	astrocyte_treated_vs_untreated
ENSG00000071054	114211	-0.590954	0.0823363	-7.18391	6.77436e-13	1.2797e-10	MAP4K4	astrocyte_treated_vs_untreated
ENSG00000071127	135700	-0.909276	0.243776	-3.72339	0.000196563	0.00207739	WDR1	astrocyte_treated_vs_untreated
ENSG00000071242	41746.5	-0.64637	0.24528	-2.60889	0.00908355	0.0413806	RPS6KA2	astrocyte_treated_vs_untreated
ENSG00000071539	4056.98	-0.871791	0.28284	-3.0405	0.00236186	0.0146907	TRIP13	astrocyte_treated_vs_untreated
ENSG00000071564	50976.3	-0.394391	0.136595	-2.88604	0.00390127	0.021756	TCF3	astrocyte_treated_vs_untreated
ENSG00000071575	75509.3	-0.637938	0.244535	-2.66628	0.00766969	0.0363762	TRIB2	astrocyte_treated_vs_untreated
ENSG00000071626	15630.6	-0.538339	0.100606	-5.3468	8.95228e-08	3.4749e-06	DAZAP1	astrocyte_treated_vs_untreated
ENSG00000071655	34308.9	-0.207449	0.0679777	-3.048	0.00230372	0.0144151	MBD3	astrocyte_treated_vs_untreated
ENSG00000071967	14519.7	0.963135	0.149482	6.41781	1.38247e-10	1.34514e-08	CYBRD1	astrocyte_treated_vs_untreated
ENSG00000071994	9017.45	-0.211946	0.0551779	-3.8392	0.000123436	0.0014186	PDCD2	astrocyte_treated_vs_untreated
ENSG00000072042	26502.7	-0.675087	0.122518	-5.51444	3.49896e-08	1.52531e-06	RDH11	astrocyte_treated_vs_untreated
ENSG00000072071	33757.7	0.692946	0.25768	2.67606	0.00744938	0.0355424	ADGRL1	astrocyte_treated_vs_untreated
ENSG00000072110	159320	-1.26293	0.27859	-4.52183	6.13075e-06	0.000119568	ACTN1	astrocyte_treated_vs_untreated
ENSG00000072121	17887.7	0.781943	0.110626	7.06019	1.66271e-12	2.84579e-10	ZFYVE26	astrocyte_treated_vs_untreated
ENSG00000072134	14523.4	-0.253324	0.0972188	-2.60537	0.00917751	0.0417192	EPN2	astrocyte_treated_vs_untreated
ENSG00000072163	7672.05	-1.64221	0.338155	-4.81348	1.48322e-06	3.62309e-05	LIMS2	astrocyte_treated_vs_untreated
ENSG00000072195	36703.1	-0.495256	0.165263	-2.99496	0.00274485	0.0165836	SPEG	astrocyte_treated_vs_untreated
ENSG00000072210	16677.6	0.473291	0.167402	2.83612	0.00456652	0.0245221	ALDH3A2	astrocyte_treated_vs_untreated
ENSG00000072310	32422.6	0.484347	0.180008	2.68089	0.00734271	0.0351386	SREBF1	astrocyte_treated_vs_untreated
ENSG00000072506	11403.2	-0.363733	0.105154	-3.46268	0.000534815	0.00463433	HSD17B10	astrocyte_treated_vs_untreated
ENSG00000072571	2353.16	-1.51654	0.46599	-3.26951	0.00107733	0.00802397	HMMR	astrocyte_treated_vs_untreated
ENSG00000072682	26572.3	-0.416428	0.154077	-2.71921	0.00654385	0.032173	P4HA2	astrocyte_treated_vs_untreated
ENSG00000072778	59305.8	0.333292	0.126267	2.63272	0.00847035	0.0392604	ACADVL	astrocyte_treated_vs_untreated
ENSG00000072832	111967	-0.415774	0.129935	-3.20015	0.00137358	0.00965665	CRMP1	astrocyte_treated_vs_untreated
ENSG00000072858	93.1995	2.29748	0.544021	4.31946	1.56413e-05	0.000264688	SIDT1	astrocyte_treated_vs_untreated
ENSG00000072954	1139.61	0.339942	0.094362	3.60662	0.000310212	0.00298192	TMEM38A	astrocyte_treated_vs_untreated
ENSG00000073008	14733.4	-0.995732	0.20208	-4.92361	8.49621e-07	2.28314e-05	PVR	astrocyte_treated_vs_untreated
ENSG00000073050	12358.3	0.166641	0.0652044	2.55319	0.0106742	0.0466981	XRCC1	astrocyte_treated_vs_untreated
ENSG00000073150	2076.82	1.26002	0.146498	8.61476	7.00896e-18	3.97206e-15	PANX2	astrocyte_treated_vs_untreated
ENSG00000073578	26046.3	0.334133	0.114705	2.91185	0.00359296	0.0204025	SDHA	astrocyte_treated_vs_untreated
ENSG00000073614	16494.1	0.381495	0.061983	6.15547	7.48543e-10	5.7498e-08	KDM5A	astrocyte_treated_vs_untreated
ENSG00000073711	9147.27	-0.359384	0.0828239	-4.33748	1.44127e-05	0.000246349	PPP2R3A	astrocyte_treated_vs_untreated
ENSG00000073712	30888.5	-1.09807	0.181691	-6.03949	1.54606e-09	1.07432e-07	FERMT2	astrocyte_treated_vs_untreated
ENSG00000073921	51773.2	-0.495277	0.173245	-2.85482	0.00430618	0.0234348	PICALM	astrocyte_treated_vs_untreated
ENSG00000074181	82768.6	-0.744604	0.158425	-4.70869	2.49318e-06	5.69021e-05	NOTCH3	astrocyte_treated_vs_untreated
ENSG00000074582	4539.21	-0.329904	0.049106	-6.71818	1.84003e-11	2.32299e-09	BCS1L	astrocyte_treated_vs_untreated
ENSG00000074590	32841.8	-1.31782	0.225445	-5.87851	4.13973e-09	2.5178e-07	NUAK1	astrocyte_treated_vs_untreated
ENSG00000074695	16755.7	-0.49651	0.164933	-3.01449	0.00257408	0.0157534	LMAN1	astrocyte_treated_vs_untreated
ENSG00000074800	197345	-0.598145	0.129248	-4.62832	3.68637e-06	7.94673e-05	ENO1	astrocyte_treated_vs_untreated
ENSG00000074935	1817.13	-0.363481	0.134126	-2.71245	0.00667888	0.0326982	TUBE1	astrocyte_treated_vs_untreated
ENSG00000074964	13896.4	0.355007	0.110458	3.20659	0.00134316	0.00948581	ARHGEF10L	astrocyte_treated_vs_untreated
ENSG00000075043	15291.2	-1.24873	0.471139	-2.56195	0.0104087	0.0457898	KCNQ2	astrocyte_treated_vs_untreated
ENSG00000075142	21818.7	-0.6725	0.142068	-4.73731	2.16569e-06	5.00719e-05	SRI	astrocyte_treated_vs_untreated
ENSG00000075218	5583.73	-1.30714	0.421517	-3.02898	0.00245379	0.0151371	GTSE1	astrocyte_treated_vs_untreated
ENSG00000075223	13899.4	-1.26339	0.370032	-3.48503	0.000492075	0.00433019	SEMA3C	astrocyte_treated_vs_untreated
ENSG00000075292	23199.7	0.230695	0.071672	3.21907	0.00128605	0.0091586	ZNF638	astrocyte_treated_vs_untreated
ENSG00000075461	49547	-1.09532	0.299862	-3.65003	0.000262213	0.00261516	CACNG4	astrocyte_treated_vs_untreated
ENSG00000075618	121479	-0.539315	0.137841	-3.91179	9.16142e-05	0.0011227	FSCN1	astrocyte_treated_vs_untreated
ENSG00000075624	1.25833e+06	-1.07773	0.250219	-4.28059	1.86401e-05	0.000303938	ACTB	astrocyte_treated_vs_untreated
ENSG00000075651	1800.19	0.706911	0.214605	3.28324	0.0010262	0.00772211	PLD1	astrocyte_treated_vs_untreated
ENSG00000075702	4066.37	-0.886529	0.296655	-2.94255	0.00325526	0.0189145	WDR62	astrocyte_treated_vs_untreated
ENSG00000075790	6766.89	-0.346286	0.119162	-2.90686	0.00365077	0.020648	BCAP29	astrocyte_treated_vs_untreated
ENSG00000075891	78.7843	1.26026	0.301431	4.13074	3.61604e-05	0.000522472	PAX2	astrocyte_treated_vs_untreated
ENSG00000076003	9904.13	-0.837715	0.215567	-3.86494	0.000111118	0.00130443	MCM6	astrocyte_treated_vs_untreated
ENSG00000076043	8805.83	-0.630524	0.204705	-3.07599	0.00209805	0.0134285	REXO2	astrocyte_treated_vs_untreated
ENSG00000076067	14400.6	-1.10135	0.240821	-4.55541	5.22841e-06	0.000105403	RBMS2	astrocyte_treated_vs_untreated
ENSG00000076382	9740.9	-1.09689	0.373599	-2.87519	0.0040378	0.0223745	SPAG5	astrocyte_treated_vs_untreated
ENSG00000076513	18680.6	-1.64378	0.288256	-5.66893	1.43692e-08	7.0879e-07	ANKRD13A	astrocyte_treated_vs_untreated
ENSG00000076641	5741.21	-0.576904	0.187837	-3.09424	0.0019732	0.0128173	PAG1	astrocyte_treated_vs_untreated
ENSG00000076706	48270.4	-0.670847	0.263252	-2.55625	0.0105808	0.0463468	MCAM	astrocyte_treated_vs_untreated
ENSG00000076924	13561.5	0.398111	0.1351	2.94986	0.00317922	0.018634	XAB2	astrocyte_treated_vs_untreated
ENSG00000076928	14511.3	-0.395812	0.145734	-2.71606	0.00660644	0.032412	ARHGEF1	astrocyte_treated_vs_untreated
ENSG00000076944	2181.3	1.11168	0.169409	6.54924	5.78324e-11	6.19681e-09	STXBP2	astrocyte_treated_vs_untreated
ENSG00000077044	17047.2	0.381299	0.0928861	4.10658	4.01558e-05	0.000568287	DGKD	astrocyte_treated_vs_untreated
ENSG00000077147	41551.8	-0.439842	0.136451	-3.22726	0.00124982	0.00898719	TM9SF3	astrocyte_treated_vs_untreated
ENSG00000077150	12073.4	1.2751	0.217349	5.81583	6.03348e-09	3.43886e-07	NFKB2	astrocyte_treated_vs_untreated
ENSG00000077152	2778.94	-1.19411	0.291065	-4.07447	4.61198e-05	0.000632337	UBE2T	astrocyte_treated_vs_untreated
ENSG00000077254	16887.5	0.396958	0.0546338	7.26675	3.68231e-13	7.63465e-11	USP33	astrocyte_treated_vs_untreated
ENSG00000077327	158.465	1.29963	0.291267	4.5174	6.26033e-06	0.000121407	SPAG6	astrocyte_treated_vs_untreated
ENSG00000077549	62582.1	-0.630705	0.146082	-4.31083	1.62646e-05	0.000273062	CAPZB	astrocyte_treated_vs_untreated
ENSG00000077713	2018.47	-0.712444	0.19366	-3.68509	0.000228623	0.00234527	SLC25A43	astrocyte_treated_vs_untreated
ENSG00000077782	90639.9	-0.78927	0.209819	-3.77268	0.000161501	0.0017684	FGFR1	astrocyte_treated_vs_untreated
ENSG00000078053	10485.3	0.418456	0.141849	2.9323	0.00336466	0.0194042	AMPH	astrocyte_treated_vs_untreated
ENSG00000078081	894.542	3.45113	0.426369	8.0046	1.19853e-15	4.92128e-13	LAMP3	astrocyte_treated_vs_untreated
ENSG00000078098	235.224	-1.76985	0.558566	-3.22722	0.00125	0.00898719	FAP	astrocyte_treated_vs_untreated
ENSG00000078124	6781	-0.560896	0.0936094	-5.99273	2.0635e-09	1.35978e-07	ACER3	astrocyte_treated_vs_untreated
ENSG00000078140	15266.6	-0.301563	0.0691868	-4.35876	1.30799e-05	0.000227533	UBE2K	astrocyte_treated_vs_untreated
ENSG00000078142	10913.2	0.165235	0.0470968	3.50846	0.000450706	0.00403578	PIK3C3	astrocyte_treated_vs_untreated
ENSG00000078246	10042	-0.265674	0.0926131	-2.87124	0.00408869	0.0225671	TULP3	astrocyte_treated_vs_untreated
ENSG00000078295	4551.42	-1.33249	0.397111	-3.54041	0.000399502	0.00367669	ADCY2	astrocyte_treated_vs_untreated
ENSG00000078304	28066	-0.224475	0.058645	-3.8262	0.000130138	0.00148094	PPP2R5C	astrocyte_treated_vs_untreated
ENSG00000078369	161186	-0.174392	0.0585268	-2.98003	0.00288221	0.0171935	GNB1	astrocyte_treated_vs_untreated
ENSG00000078401	5727.69	-1.19404	0.292644	-4.01381	5.97466e-05	0.000780562	EDN1	astrocyte_treated_vs_untreated
ENSG00000078618	31104	0.282978	0.0706797	4.00464	6.21125e-05	0.000806924	NRDC	astrocyte_treated_vs_untreated
ENSG00000078668	18273.4	-0.411451	0.081417	-5.04941	4.43182e-07	1.35842e-05	VDAC3	astrocyte_treated_vs_untreated
ENSG00000078900	295.49	-1.62565	0.363139	-4.46973	7.83194e-06	0.000147077	TP73	astrocyte_treated_vs_untreated
ENSG00000079215	62947.2	-1.72545	0.648004	-3.05263	0.00226848	0.0142525	SLC1A3	astrocyte_treated_vs_untreated
ENSG00000079257	801.599	0.836248	0.282991	2.93687	0.00331542	0.0191854	LXN	astrocyte_treated_vs_untreated
ENSG00000079308	16029.2	-1.62753	0.284995	-5.70078	1.19263e-08	6.10732e-07	TNS1	astrocyte_treated_vs_untreated
ENSG00000079332	20398.2	-0.166741	0.0611423	-2.72619	0.00640701	0.0317759	SAR1A	astrocyte_treated_vs_untreated
ENSG00000079385	591.528	3.67996	0.531187	6.75081	1.47027e-11	1.913e-09	CEACAM1	astrocyte_treated_vs_untreated
ENSG00000079459	30847.5	-0.907901	0.173892	-5.21996	1.78965e-07	6.21794e-06	FDFT1	astrocyte_treated_vs_untreated
ENSG00000079819	17591.2	-0.558564	0.138912	-4.01606	5.91782e-05	0.000775122	EPB41L2	astrocyte_treated_vs_untreated
ENSG00000079950	11926.7	-0.189761	0.0711279	-2.66621	0.00767121	0.0363762	STX7	astrocyte_treated_vs_untreated
ENSG00000079999	18790	0.32586	0.0776077	4.19909	2.67989e-05	0.000408015	KEAP1	astrocyte_treated_vs_untreated
ENSG00000080189	10657.6	0.616625	0.105697	5.82912	5.57197e-09	3.21485e-07	SLC35C2	astrocyte_treated_vs_untreated
ENSG00000080503	20638.6	0.550923	0.103467	5.3258	1.0051e-07	3.82568e-06	SMARCA2	astrocyte_treated_vs_untreated
ENSG00000080561	1251.75	0.795621	0.306329	2.82635	0.00470819	0.0250955	MID2	astrocyte_treated_vs_untreated
ENSG00000080573	8332.99	-0.938573	0.253995	-3.7519	0.000175503	0.00189326	COL5A3	astrocyte_treated_vs_untreated
ENSG00000080608	7647.97	-0.403875	0.145159	-2.78498	0.00535314	0.0276684	PUM3	astrocyte_treated_vs_untreated
ENSG00000080802	7541.93	0.245677	0.0871012	2.82077	0.00479086	0.0254156	CNOT4	astrocyte_treated_vs_untreated
ENSG00000080823	2720.7	-0.611185	0.168908	-3.61999	0.000294617	0.00285352	MOK	astrocyte_treated_vs_untreated
ENSG00000080986	3134.73	-1.18527	0.448691	-2.58639	0.00969863	0.0434334	NDC80	astrocyte_treated_vs_untreated
ENSG00000081041	389.66	6.24711	0.667121	9.52638	1.62865e-21	1.59746e-18	CXCL2	astrocyte_treated_vs_untreated
ENSG00000081052	242.418	1.08173	0.46279	2.78582	0.00533917	0.0276074	COL4A4	astrocyte_treated_vs_untreated
ENSG00000081189	18284.4	1.46781	0.22579	6.48481	8.8843e-11	9.02659e-09	MEF2C	astrocyte_treated_vs_untreated
ENSG00000081248	41.6032	1.42189	0.475987	2.80454	0.00503888	0.0263269	CACNA1S	astrocyte_treated_vs_untreated
ENSG00000081277	836.052	-1.91863	0.599142	-3.46017	0.000539837	0.00466675	PKP1	astrocyte_treated_vs_untreated
ENSG00000081307	7955.76	-0.207946	0.0559263	-3.71747	0.00020123	0.00211619	UBA5	astrocyte_treated_vs_untreated
ENSG00000081760	7676.87	-0.280961	0.0976609	-2.86936	0.00411305	0.0226546	AACS	astrocyte_treated_vs_untreated
ENSG00000081923	1209.93	-0.664587	0.217904	-3.06514	0.00217572	0.0138057	ATP8B1	astrocyte_treated_vs_untreated
ENSG00000082126	1107.62	-3.77395	0.48177	-7.83959	4.52012e-15	1.62355e-12	MPP4	astrocyte_treated_vs_untreated
ENSG00000082153	56217.2	-0.452583	0.0791633	-5.71812	1.07712e-08	5.56048e-07	BZW1	astrocyte_treated_vs_untreated
ENSG00000082512	4069.3	-0.531441	0.170979	-3.10062	0.00193113	0.012606	TRAF5	astrocyte_treated_vs_untreated
ENSG00000082516	7669.74	-0.370507	0.0950059	-3.89476	9.8296e-05	0.00118484	GEMIN5	astrocyte_treated_vs_untreated
ENSG00000082641	174978	0.486147	0.17047	2.84622	0.00442415	0.0239136	NFE2L1	astrocyte_treated_vs_untreated
ENSG00000082701	33947.8	-0.166934	0.0555168	-3.00792	0.00263039	0.0160172	GSK3B	astrocyte_treated_vs_untreated
ENSG00000082805	25205.2	-0.216031	0.0699989	-3.0834	0.00204646	0.0131788	ERC1	astrocyte_treated_vs_untreated
ENSG00000082898	42265.1	0.258836	0.0878897	2.94534	0.003226	0.0188018	XPO1	astrocyte_treated_vs_untreated
ENSG00000083290	8431.33	-0.228099	0.0883028	-2.57571	0.0100034	0.0444809	ULK2	astrocyte_treated_vs_untreated
ENSG00000083444	76522.2	-0.677673	0.268372	-2.54477	0.0109349	0.0474876	PLOD1	astrocyte_treated_vs_untreated
ENSG00000083457	1753.57	-0.68997	0.184113	-3.73796	0.00018552	0.00198038	ITGAE	astrocyte_treated_vs_untreated
ENSG00000083750	4627.31	0.374865	0.112039	3.34732	0.000815979	0.00648461	RRAGB	astrocyte_treated_vs_untreated
ENSG00000083799	14976.8	0.8007	0.217363	3.65092	0.000261299	0.0026091	CYLD	astrocyte_treated_vs_untreated
ENSG00000083838	5207.45	0.378709	0.112466	3.37221	0.000745664	0.00606375	ZNF446	astrocyte_treated_vs_untreated
ENSG00000083845	67094.5	-0.299833	0.0698309	-4.29019	1.78523e-05	0.000293344	RPS5	astrocyte_treated_vs_untreated
ENSG00000084070	15654	-0.262137	0.084678	-3.08896	0.00200859	0.0130008	SMAP2	astrocyte_treated_vs_untreated
ENSG00000084112	34505.6	0.505534	0.191993	2.63994	0.00829219	0.038596	SSH1	astrocyte_treated_vs_untreated
ENSG00000084207	61278.8	-0.23813	0.0866128	-2.74615	0.00602999	0.0303888	GSTP1	astrocyte_treated_vs_untreated
ENSG00000084623	36421.2	-0.239475	0.089361	-2.68064	0.00734817	0.0351582	EIF3I	astrocyte_treated_vs_untreated
ENSG00000084674	11.8841	-1.42852	0.567061	-2.53207	0.0113392	0.0487204	APOB	astrocyte_treated_vs_untreated
ENSG00000084731	55318.2	-0.823336	0.15813	-5.21586	1.8297e-07	6.34843e-06	KIF3C	astrocyte_treated_vs_untreated
ENSG00000084774	19496.4	-0.252324	0.0512602	-4.92201	8.56578e-07	2.29942e-05	CAD	astrocyte_treated_vs_untreated
ENSG00000085415	6215.1	-0.592596	0.0949696	-6.23467	4.5273e-10	3.67692e-08	SEH1L	astrocyte_treated_vs_untreated
ENSG00000085449	17118.4	0.498104	0.129916	3.83377	0.000126196	0.00144446	WDFY1	astrocyte_treated_vs_untreated
ENSG00000085491	4143.08	-0.283167	0.0940088	-3.01023	0.00261051	0.0159309	SLC25A24	astrocyte_treated_vs_untreated
ENSG00000085788	9728.14	-0.291311	0.110147	-2.63757	0.00835021	0.0387811	DDHD2	astrocyte_treated_vs_untreated
ENSG00000085831	1277.82	1.97615	0.283717	6.94459	3.79559e-12	5.83103e-10	TTC39A	astrocyte_treated_vs_untreated
ENSG00000085840	2266.74	-0.968088	0.326783	-2.91869	0.00351501	0.0200806	ORC1	astrocyte_treated_vs_untreated
ENSG00000085999	2158.51	-1.33123	0.442105	-3.04025	0.00236379	0.014694	RAD54L	astrocyte_treated_vs_untreated
ENSG00000086015	26591.4	-0.623606	0.0770527	-8.09297	5.82269e-16	2.47484e-13	MAST2	astrocyte_treated_vs_untreated
ENSG00000086061	58277.1	0.535201	0.120421	4.43956	9.01444e-06	0.000166223	DNAJA1	astrocyte_treated_vs_untreated
ENSG00000086065	16939.9	0.453139	0.112658	4.01412	5.96692e-05	0.000780351	CHMP5	astrocyte_treated_vs_untreated
ENSG00000086102	12162.1	0.168918	0.0538155	3.13813	0.00170029	0.0114018	NFX1	astrocyte_treated_vs_untreated
ENSG00000086189	3367.83	-0.714509	0.140223	-5.0803	3.76848e-07	1.18647e-05	DIMT1	astrocyte_treated_vs_untreated
ENSG00000086288	121.776	1.02585	0.870749	3.15534	0.00160311	0.0108855	NME8	astrocyte_treated_vs_untreated
ENSG00000086598	41088.8	-0.327787	0.100693	-3.25587	0.00113046	0.00831523	TMED2	astrocyte_treated_vs_untreated
ENSG00000086619	908.201	0.581788	0.150063	3.89141	9.96641e-05	0.00119832	ERO1B	astrocyte_treated_vs_untreated
ENSG00000086717	62.4397	1.22809	0.459071	2.68694	0.00721095	0.0346185	PPEF1	astrocyte_treated_vs_untreated
ENSG00000086827	4613.08	-0.188635	0.0647278	-2.91329	0.00357644	0.0203316	ZW10	astrocyte_treated_vs_untreated
ENSG00000086848	6653.16	-0.17603	0.0619436	-2.8417	0.00448743	0.0241891	ALG9	astrocyte_treated_vs_untreated
ENSG00000086991	1637.53	-1.03057	0.332347	-3.11947	0.00181177	0.0119954	NOX4	astrocyte_treated_vs_untreated
ENSG00000087008	5228.06	-0.690204	0.139059	-4.95424	7.26123e-07	1.99381e-05	ACOX3	astrocyte_treated_vs_untreated
ENSG00000087053	20746.6	-0.607409	0.127827	-4.75397	1.99459e-06	4.66662e-05	MTMR2	astrocyte_treated_vs_untreated
ENSG00000087074	25370.5	0.453877	0.153454	2.94645	0.00321446	0.0187801	PPP1R15A	astrocyte_treated_vs_untreated
ENSG00000087086	323017	0.917839	0.200512	4.57695	4.71808e-06	9.70327e-05	FTL	astrocyte_treated_vs_untreated
ENSG00000087087	27445.5	-0.275405	0.0995162	-2.76629	0.00566977	0.028947	SRRT	astrocyte_treated_vs_untreated
ENSG00000087206	4970.62	-0.181862	0.0660888	-2.74991	0.00596123	0.0301443	UIMC1	astrocyte_treated_vs_untreated
ENSG00000087253	19994.1	-1.72833	0.492234	-3.49823	0.000468362	0.00416608	LPCAT2	astrocyte_treated_vs_untreated
ENSG00000087263	11822.2	-0.253741	0.0883871	-2.87002	0.00410452	0.0226272	OGFOD1	astrocyte_treated_vs_untreated
ENSG00000087338	3245.85	-0.386671	0.0892821	-4.32976	1.49275e-05	0.000253618	GMCL1	astrocyte_treated_vs_untreated
ENSG00000087448	12558.8	-0.546366	0.105029	-5.19929	2.00049e-07	6.83866e-06	KLHL42	astrocyte_treated_vs_untreated
ENSG00000087470	17559.2	-0.257569	0.0873811	-2.94398	0.00324023	0.0188572	DNM1L	astrocyte_treated_vs_untreated
ENSG00000087510	4721.31	-0.95661	0.319385	-3.1654	0.00154872	0.0106028	TFAP2C	astrocyte_treated_vs_untreated
ENSG00000087586	4809.37	-1.04636	0.255493	-4.00603	6.17484e-05	0.000802603	AURKA	astrocyte_treated_vs_untreated
ENSG00000087589	240.73	-1.29943	0.366303	-3.53624	0.000405866	0.00372584	CASS4	astrocyte_treated_vs_untreated
ENSG00000088256	29842.8	-0.309664	0.0909407	-3.40264	0.000667374	0.005551	GNA11	astrocyte_treated_vs_untreated
ENSG00000088325	23832.6	-1.13304	0.296033	-3.74015	0.000183913	0.001969	TPX2	astrocyte_treated_vs_untreated
ENSG00000088340	394.566	0.667659	0.237278	2.87259	0.00407127	0.0225023	FER1L4	astrocyte_treated_vs_untreated
ENSG00000088543	2615.87	0.67033	0.2048	3.34191	0.000832049	0.00657951	C3orf18	astrocyte_treated_vs_untreated
ENSG00000088766	6907.48	-0.299934	0.103184	-2.90858	0.00363073	0.0205867	CRLS1	astrocyte_treated_vs_untreated
ENSG00000088832	48826.9	-0.427366	0.149092	-2.86814	0.00412889	0.0226978	FKBP1A	astrocyte_treated_vs_untreated
ENSG00000088833	22568.9	-0.221188	0.0699672	-3.16126	0.00157086	0.0107288	NSFL1C	astrocyte_treated_vs_untreated
ENSG00000088854	11409.2	-0.194574	0.075668	-2.57096	0.0101417	0.0448939	C20orf194	astrocyte_treated_vs_untreated
ENSG00000088970	1545.41	0.541703	0.154329	3.52042	0.000430867	0.00391031	KIZ	astrocyte_treated_vs_untreated
ENSG00000089009	117294	-0.314236	0.0743445	-4.22205	2.42087e-05	0.000376904	RPL6	astrocyte_treated_vs_untreated
ENSG00000089048	4357.65	0.289548	0.102008	2.83893	0.00452658	0.0243692	ESF1	astrocyte_treated_vs_untreated
ENSG00000089060	4029.77	0.712984	0.218897	3.23866	0.00120093	0.0087254	SLC8B1	astrocyte_treated_vs_untreated
ENSG00000089127	17839.4	5.51482	0.611796	8.54724	1.26069e-17	6.84047e-15	OAS1	astrocyte_treated_vs_untreated
ENSG00000089157	229348	-0.508816	0.0707134	-7.18967	6.49483e-13	1.23605e-10	RPLP0	astrocyte_treated_vs_untreated
ENSG00000089159	46570	-0.623135	0.237441	-2.6317	0.00849578	0.0393425	PXN	astrocyte_treated_vs_untreated
ENSG00000089169	632.151	-2.26675	0.52741	-4.2339	2.29674e-05	0.000360439	RPH3A	astrocyte_treated_vs_untreated
ENSG00000089195	3846.65	-0.31799	0.0958242	-3.31809	0.000906342	0.00702514	TRMT6	astrocyte_treated_vs_untreated
ENSG00000089220	70581.5	-0.388314	0.114788	-3.3808	0.000722758	0.00591141	PEBP1	astrocyte_treated_vs_untreated
ENSG00000089248	20231.2	0.197829	0.076874	2.57559	0.010007	0.0444831	ERP29	astrocyte_treated_vs_untreated
ENSG00000089327	786.051	-1.47449	0.416856	-3.64943	0.000262821	0.00261815	FXYD5	astrocyte_treated_vs_untreated
ENSG00000089335	6678.33	0.344321	0.122835	2.80612	0.00501413	0.0262298	ZNF302	astrocyte_treated_vs_untreated
ENSG00000089351	27778.2	0.264147	0.0999244	2.64053	0.00827762	0.0385423	GRAMD1A	astrocyte_treated_vs_untreated
ENSG00000089685	10121.7	-1.56554	0.515135	-3.04514	0.00232572	0.0145243	BIRC5	astrocyte_treated_vs_untreated
ENSG00000089820	715.627	0.851298	0.163129	5.21265	1.86166e-07	6.45056e-06	ARHGAP4	astrocyte_treated_vs_untreated
ENSG00000089847	509.799	0.927637	0.180862	5.10489	3.30984e-07	1.0551e-05	ANKRD24	astrocyte_treated_vs_untreated
ENSG00000090013	4483.05	0.490878	0.15669	3.12881	0.00175515	0.0116927	BLVRB	astrocyte_treated_vs_untreated
ENSG00000090060	39231.6	-0.149753	0.0418214	-3.57922	0.000344623	0.00324901	PAPOLA	astrocyte_treated_vs_untreated
ENSG00000090097	33556.7	-0.440051	0.133816	-3.28684	0.00101318	0.00765802	PCBP4	astrocyte_treated_vs_untreated
ENSG00000090238	5654.3	0.932853	0.20102	4.66641	3.06507e-06	6.75587e-05	YPEL3	astrocyte_treated_vs_untreated
ENSG00000090273	22296.8	-0.21111	0.0574941	-3.67128	0.000241341	0.00244914	NUDC	astrocyte_treated_vs_untreated
ENSG00000090339	75767.6	4.26638	0.58425	7.47085	7.96768e-14	2.09476e-11	ICAM1	astrocyte_treated_vs_untreated
ENSG00000090376	89.2974	1.05228	0.338018	3.10749	0.0018868	0.0123695	IRAK3	astrocyte_treated_vs_untreated
ENSG00000090487	14055.1	0.314461	0.116644	2.69715	0.00699351	0.0338808	SPG21	astrocyte_treated_vs_untreated
ENSG00000090520	15808.4	-0.356567	0.125029	-2.85788	0.00426478	0.0232643	DNAJB11	astrocyte_treated_vs_untreated
ENSG00000090530	9633.87	0.764122	0.283838	2.67134	0.00755501	0.0359141	P3H2	astrocyte_treated_vs_untreated
ENSG00000090534	29.9519	-1.1732	0.44005	-2.75776	0.00581996	0.0295561	THPO	astrocyte_treated_vs_untreated
ENSG00000090539	1006.02	-1.36093	0.36746	-3.71949	0.000199629	0.00210457	CHRD	astrocyte_treated_vs_untreated
ENSG00000090554	438.068	0.799026	0.246434	3.16881	0.00153065	0.0105186	FLT3LG	astrocyte_treated_vs_untreated
ENSG00000090581	14101.8	0.428439	0.137494	3.10523	0.00190131	0.0124422	GNPTG	astrocyte_treated_vs_untreated
ENSG00000090612	6727.78	0.373002	0.107648	3.46796	0.000524428	0.00455558	ZNF268	astrocyte_treated_vs_untreated
ENSG00000090621	24886.6	-0.586371	0.101827	-5.75158	8.8414e-09	4.75885e-07	PABPC4	astrocyte_treated_vs_untreated
ENSG00000090661	8954.46	0.856764	0.148471	5.77226	7.82158e-09	4.23495e-07	CERS4	astrocyte_treated_vs_untreated
ENSG00000090674	6239.46	0.413973	0.157613	2.61541	0.00891197	0.040819	MCOLN1	astrocyte_treated_vs_untreated
ENSG00000090776	34752.5	0.69585	0.118718	5.86641	4.45328e-09	2.64727e-07	EFNB1	astrocyte_treated_vs_untreated
ENSG00000090857	19461.2	0.249593	0.0916998	2.72135	0.0065016	0.0320485	PDPR	astrocyte_treated_vs_untreated
ENSG00000090889	6692.78	-1.33155	0.446955	-2.92874	0.00340343	0.0195615	KIF4A	astrocyte_treated_vs_untreated
ENSG00000090924	30012.4	-0.461722	0.0924984	-4.98993	6.04022e-07	1.72495e-05	PLEKHG2	astrocyte_treated_vs_untreated
ENSG00000090975	7972.96	-0.522088	0.181854	-2.86888	0.00411933	0.0226648	PITPNM2	astrocyte_treated_vs_untreated
ENSG00000091039	21707	-0.155246	0.0601503	-2.57974	0.0098875	0.0440669	OSBPL8	astrocyte_treated_vs_untreated
ENSG00000091127	2991.76	-0.548984	0.118493	-4.63537	3.56291e-06	7.71974e-05	PUS7	astrocyte_treated_vs_untreated
ENSG00000091136	145896	-0.880895	0.271667	-3.25318	0.00114123	0.00837994	LAMB1	astrocyte_treated_vs_untreated
ENSG00000091157	7719.85	0.326452	0.0948781	3.44182	0.000577813	0.00492164	WDR7	astrocyte_treated_vs_untreated
ENSG00000091409	16914.6	-0.866994	0.239482	-3.66661	0.000245785	0.0024873	ITGA6	astrocyte_treated_vs_untreated
ENSG00000091483	10308.6	-0.173533	0.0677132	-2.55693	0.01056	0.0462638	FH	astrocyte_treated_vs_untreated
ENSG00000091527	34725.6	-0.484889	0.120559	-4.01898	5.84495e-05	0.000769133	CDV3	astrocyte_treated_vs_untreated
ENSG00000091844	1795.32	-0.844269	0.284915	-2.9855	0.00283117	0.0169485	RGS17	astrocyte_treated_vs_untreated
ENSG00000091879	191.291	1.69035	0.348062	4.61851	3.86497e-06	8.2619e-05	ANGPT2	astrocyte_treated_vs_untreated
ENSG00000091947	4353.74	0.240015	0.0837941	2.86658	0.00414936	0.0228025	TMEM101	astrocyte_treated_vs_untreated
ENSG00000091986	9725.84	-1.12233	0.355433	-3.01453	0.00257382	0.0157534	CCDC80	astrocyte_treated_vs_untreated
ENSG00000092010	14979.3	0.908287	0.231675	3.89472	9.83107e-05	0.00118484	PSME1	astrocyte_treated_vs_untreated
ENSG00000092068	2642.22	1.91384	0.373019	5.06254	4.13713e-07	1.28352e-05	SLC7A8	astrocyte_treated_vs_untreated
ENSG00000092098	12958.3	0.396051	0.107288	3.68706	0.000226859	0.00233563	RNF31	astrocyte_treated_vs_untreated
ENSG00000092330	13652	0.265957	0.0976019	2.72287	0.00647174	0.031984	TINF2	astrocyte_treated_vs_untreated
ENSG00000092445	11218.6	-0.465549	0.0978026	-4.75225	2.0117e-06	4.69802e-05	TYRO3	astrocyte_treated_vs_untreated
ENSG00000092529	290.335	1.09007	0.342528	3.13272	0.00173192	0.0115803	CAPN3	astrocyte_treated_vs_untreated
ENSG00000092621	17526	-1.07905	0.264675	-4.07391	4.62301e-05	0.000633509	PHGDH	astrocyte_treated_vs_untreated
ENSG00000092758	18271	-1.09715	0.286457	-3.87787	0.000105374	0.00125339	COL9A3	astrocyte_treated_vs_untreated
ENSG00000092820	66248.2	-0.583419	0.181006	-3.22061	0.0012792	0.00913016	EZR	astrocyte_treated_vs_untreated
ENSG00000092841	231345	-0.820624	0.229695	-3.56435	0.000364758	0.00340735	MYL6	astrocyte_treated_vs_untreated
ENSG00000092853	2946.04	-0.72196	0.279685	-2.56494	0.0103194	0.0454753	CLSPN	astrocyte_treated_vs_untreated
ENSG00000092929	319.026	0.605349	0.203942	2.95772	0.00309924	0.0182407	UNC13D	astrocyte_treated_vs_untreated
ENSG00000092969	46934.5	-1.84967	0.385864	-4.78392	1.71909e-06	4.10672e-05	TGFB2	astrocyte_treated_vs_untreated
ENSG00000093009	2466.93	-1.30182	0.442182	-2.90472	0.00367585	0.0207669	CDC45	astrocyte_treated_vs_untreated
ENSG00000093144	11450	-0.288251	0.094857	-3.03771	0.00238382	0.0147988	ECHDC1	astrocyte_treated_vs_untreated
ENSG00000094804	4022.95	-1.53752	0.349164	-4.38196	1.17615e-05	0.000207796	CDC6	astrocyte_treated_vs_untreated
ENSG00000094841	3478.02	-0.391235	0.144269	-2.71008	0.00672667	0.0328879	UPRT	astrocyte_treated_vs_untreated
ENSG00000095066	3769.44	0.413503	0.133704	3.09222	0.00198664	0.0128816	HOOK2	astrocyte_treated_vs_untreated
ENSG00000095209	2576.52	0.764483	0.210259	3.6478	0.000264492	0.00263069	TMEM38B	astrocyte_treated_vs_untreated
ENSG00000095319	28551.9	-0.410736	0.0617052	-6.65489	2.83516e-11	3.33191e-09	NUP188	astrocyte_treated_vs_untreated
ENSG00000095380	5100.38	-0.400962	0.130673	-3.06759	0.00215792	0.0137133	NANS	astrocyte_treated_vs_untreated
ENSG00000095383	2611.93	-0.804096	0.247834	-3.18879	0.00142871	0.00997673	TBC1D2	astrocyte_treated_vs_untreated
ENSG00000095564	12155.1	-0.152655	0.0592028	-2.57924	0.00990186	0.0441232	BTAF1	astrocyte_treated_vs_untreated
ENSG00000095739	5232.25	-0.820483	0.227911	-3.75474	0.000173521	0.00187744	BAMBI	astrocyte_treated_vs_untreated
ENSG00000095752	16715.7	-1.54802	0.494143	-3.07999	0.00207006	0.013294	IL11	astrocyte_treated_vs_untreated
ENSG00000095932	33.7101	1.87768	0.421231	4.47675	7.57881e-06	0.000143166	SMIM24	astrocyte_treated_vs_untreated
ENSG00000096070	19288.1	0.214686	0.0746153	2.87429	0.00404932	0.0224101	BRPF3	astrocyte_treated_vs_untreated
ENSG00000096093	7905.34	-0.508788	0.118664	-4.28347	1.84005e-05	0.000301187	EFHC1	astrocyte_treated_vs_untreated
ENSG00000096433	8302.33	-0.947392	0.293919	-3.2478	0.00116299	0.00849122	ITPR3	astrocyte_treated_vs_untreated
ENSG00000096872	2988.79	0.4326	0.135683	3.19674	0.00138991	0.00974922	IFT74	astrocyte_treated_vs_untreated
ENSG00000096968	4265.69	0.559857	0.139901	3.96335	7.39067e-05	0.000933978	JAK2	astrocyte_treated_vs_untreated
ENSG00000096996	77.8994	1.4082	0.347424	3.90016	9.61273e-05	0.00116458	IL12RB1	astrocyte_treated_vs_untreated
ENSG00000097007	55680.5	-0.708878	0.124844	-5.67477	1.38875e-08	6.95794e-07	ABL1	astrocyte_treated_vs_untreated
ENSG00000097021	29025.3	-0.484614	0.141723	-3.42259	0.00062028	0.00522231	ACOT7	astrocyte_treated_vs_untreated
ENSG00000097096	510.504	-0.955961	0.364751	-2.5589	0.0105003	0.0460576	SYDE2	astrocyte_treated_vs_untreated
ENSG00000099139	7212.52	-0.990171	0.306824	-3.25019	0.00115329	0.00843939	PCSK5	astrocyte_treated_vs_untreated
ENSG00000099194	198528	-1.01503	0.144748	-7.02374	2.16008e-12	3.57703e-10	SCD	astrocyte_treated_vs_untreated
ENSG00000099204	9610.03	-0.685637	0.236802	-2.90226	0.00370478	0.0208656	ABLIM1	astrocyte_treated_vs_untreated
ENSG00000099290	16455	0.407973	0.130874	3.11357	0.00184839	0.0121708	WASHC2A	astrocyte_treated_vs_untreated
ENSG00000099326	7575.31	0.441219	0.152321	2.90288	0.00369747	0.0208336	MZF1	astrocyte_treated_vs_untreated
ENSG00000099330	2115.75	0.444355	0.152328	2.90727	0.00364602	0.0206395	OCEL1	astrocyte_treated_vs_untreated
ENSG00000099331	55904.8	-0.407209	0.137911	-2.95826	0.00309384	0.0182173	MYO9B	astrocyte_treated_vs_untreated
ENSG00000099337	897.018	-0.982011	0.305064	-3.27105	0.0010715	0.00798991	KCNK6	astrocyte_treated_vs_untreated
ENSG00000099365	8197.82	-1.0443	0.17961	-5.79543	6.81459e-09	3.77795e-07	STX1B	astrocyte_treated_vs_untreated
ENSG00000099385	10899.1	-0.517488	0.107466	-4.81084	1.50296e-06	3.66429e-05	BCL7C	astrocyte_treated_vs_untreated
ENSG00000099617	1481.89	-0.564069	0.211155	-2.67516	0.0074694	0.0356246	EFNA2	astrocyte_treated_vs_untreated
ENSG00000099783	60217.7	-0.345433	0.126908	-2.72198	0.00648916	0.0320152	HNRNPM	astrocyte_treated_vs_untreated
ENSG00000099800	12007.8	-0.224517	0.0656177	-3.4213	0.000623215	0.00524356	TIMM13	astrocyte_treated_vs_untreated
ENSG00000099810	6954.94	-0.345054	0.0763226	-4.52461	6.05074e-06	0.000118424	MTAP	astrocyte_treated_vs_untreated
ENSG00000099812	201.989	-0.988975	0.26197	-3.66629	0.000246094	0.00248945	MISP	astrocyte_treated_vs_untreated
ENSG00000099814	24132.6	-0.257932	0.078979	-3.26063	0.00111166	0.00822921	CEP170B	astrocyte_treated_vs_untreated
ENSG00000099817	31794.4	-0.256797	0.0667036	-3.8478	0.000119184	0.00137593	POLR2E	astrocyte_treated_vs_untreated
ENSG00000099822	4871.08	-0.343584	0.114237	-2.9904	0.00278617	0.0167538	HCN2	astrocyte_treated_vs_untreated
ENSG00000099840	978.457	-0.557428	0.159359	-3.5007	0.000464033	0.00413347	IZUMO4	astrocyte_treated_vs_untreated
ENSG00000099901	17787.8	-0.500093	0.154296	-3.23182	0.00123003	0.00888617	RANBP1	astrocyte_treated_vs_untreated
ENSG00000099910	7346.3	0.385675	0.123176	3.14179	0.00167919	0.0112989	KLHL22	astrocyte_treated_vs_untreated
ENSG00000099949	21233.2	-0.331065	0.0917058	-3.60799	0.000308579	0.00297131	LZTR1	astrocyte_treated_vs_untreated
ENSG00000099968	25933.8	0.619873	0.154701	3.9836	6.78779e-05	0.000872492	BCL2L13	astrocyte_treated_vs_untreated
ENSG00000100003	10957.2	-0.901015	0.236246	-3.8384	0.00012384	0.00142195	SEC14L2	astrocyte_treated_vs_untreated
ENSG00000100028	14126.6	-0.175444	0.0673694	-2.60344	0.00922939	0.0418716	SNRPD3	astrocyte_treated_vs_untreated
ENSG00000100031	1100.73	0.651941	0.144875	4.49168	7.0662e-06	0.000134882	GGT1	astrocyte_treated_vs_untreated
ENSG00000100060	886.098	-2.0369	0.337862	-6.00345	1.93173e-09	1.2964e-07	MFNG	astrocyte_treated_vs_untreated
ENSG00000100065	20258.6	-1.95712	0.396638	-4.9167	8.80148e-07	2.34786e-05	CARD10	astrocyte_treated_vs_untreated
ENSG00000100078	2120.19	-1.88844	0.48032	-3.82071	0.000133066	0.00150753	PLA2G3	astrocyte_treated_vs_untreated
ENSG00000100097	91575.6	-0.910908	0.312103	-2.94163	0.00326486	0.0189573	LGALS1	astrocyte_treated_vs_untreated
ENSG00000100100	8667.91	0.951232	0.25761	3.65206	0.000260142	0.00260265	PIK3IP1	astrocyte_treated_vs_untreated
ENSG00000100104	6461.2	-0.336323	0.082575	-4.07176	4.66582e-05	0.000637849	SRRD	astrocyte_treated_vs_untreated
ENSG00000100106	26165.6	-0.513411	0.179568	-2.85048	0.00436528	0.0236506	TRIOBP	astrocyte_treated_vs_untreated
ENSG00000100116	3724.31	-0.330496	0.108003	-3.05415	0.00225699	0.0141997	GCAT	astrocyte_treated_vs_untreated
ENSG00000100138	19826.6	-0.205574	0.0720841	-2.84984	0.00437411	0.0236884	SNU13	astrocyte_treated_vs_untreated
ENSG00000100139	27267.5	-0.743387	0.17859	-4.14998	3.32501e-05	0.000489293	MICALL1	astrocyte_treated_vs_untreated
ENSG00000100142	7850.28	-0.259703	0.0536165	-4.84118	1.2907e-06	3.2493e-05	POLR2F	astrocyte_treated_vs_untreated
ENSG00000100151	6119.12	0.509331	0.0745717	6.83558	8.1673e-12	1.15073e-09	PICK1	astrocyte_treated_vs_untreated
ENSG00000100162	1644.63	-0.888912	0.335936	-2.58047	0.00986668	0.0440203	CENPM	astrocyte_treated_vs_untreated
ENSG00000100196	2720.43	-0.864432	0.253571	-3.41001	0.000649614	0.00542806	KDELR3	astrocyte_treated_vs_untreated
ENSG00000100207	17316	0.497364	0.130903	3.80293	0.000142996	0.00160223	TCF20	astrocyte_treated_vs_untreated
ENSG00000100209	1571.67	0.180781	0.0641633	2.81648	0.00485531	0.0256463	HSCB	astrocyte_treated_vs_untreated
ENSG00000100216	15732.4	-0.224932	0.0818638	-2.74639	0.00602548	0.0303818	TOMM22	astrocyte_treated_vs_untreated
ENSG00000100219	13672.3	-0.638907	0.154241	-4.14076	3.46162e-05	0.000504446	XBP1	astrocyte_treated_vs_untreated
ENSG00000100226	24108.8	0.656749	0.191303	3.42159	0.000622572	0.00523988	GTPBP1	astrocyte_treated_vs_untreated
ENSG00000100234	14737.9	-2.26486	0.587705	-3.88017	0.000104382	0.00124333	TIMP3	astrocyte_treated_vs_untreated
ENSG00000100242	29866.8	-0.6631	0.100048	-6.62843	3.39285e-11	3.88003e-09	SUN2	astrocyte_treated_vs_untreated
ENSG00000100263	8869.3	0.571287	0.0794468	7.19062	6.44994e-13	1.23605e-10	RHBDD3	astrocyte_treated_vs_untreated
ENSG00000100276	353.268	-1.26223	0.359253	-3.55818	0.000373434	0.00347567	RASL10A	astrocyte_treated_vs_untreated
ENSG00000100284	11662.8	0.739534	0.180858	4.0748	4.60542e-05	0.000632117	TOM1	astrocyte_treated_vs_untreated
ENSG00000100288	8603.58	0.389799	0.087035	4.47927	7.48972e-06	0.000141693	CHKB	astrocyte_treated_vs_untreated
ENSG00000100290	130.747	1.30184	0.383787	3.393	0.000691304	0.00570538	BIK	astrocyte_treated_vs_untreated
ENSG00000100292	8500	1.18362	0.270052	4.31609	1.5882e-05	0.000268049	HMOX1	astrocyte_treated_vs_untreated
ENSG00000100298	22.8273	1.51582	0.48235	3.00635	0.00264408	0.0160776	APOBEC3H	astrocyte_treated_vs_untreated
ENSG00000100307	1926.6	0.701623	0.167346	4.20033	2.66529e-05	0.000406278	CBX7	astrocyte_treated_vs_untreated
ENSG00000100312	42.187	1.89603	0.338938	5.585	2.33706e-08	1.06705e-06	ACR	astrocyte_treated_vs_untreated
ENSG00000100316	243420	-0.255435	0.0803894	-3.1722	0.00151289	0.0104219	RPL3	astrocyte_treated_vs_untreated
ENSG00000100341	27.2497	-2.37793	0.660389	-3.83539	0.000125364	0.00143686	PNPLA5	astrocyte_treated_vs_untreated
ENSG00000100342	5130.11	3.44003	0.521973	6.34643	2.20368e-10	1.97881e-08	APOL1	astrocyte_treated_vs_untreated
ENSG00000100344	3626.62	-1.64151	0.273993	-5.99971	1.97666e-09	1.31616e-07	PNPLA3	astrocyte_treated_vs_untreated
ENSG00000100345	453544	-0.913941	0.307406	-2.95245	0.00315266	0.0185038	MYH9	astrocyte_treated_vs_untreated
ENSG00000100350	12967	0.677822	0.168833	4.01382	5.97438e-05	0.000780562	FOXRED2	astrocyte_treated_vs_untreated
ENSG00000100354	13960.7	0.339503	0.0906889	3.74337	0.000181569	0.00194553	TNRC6B	astrocyte_treated_vs_untreated
ENSG00000100379	10554.1	-0.25906	0.0765624	-3.38375	0.000715028	0.00585946	KCTD17	astrocyte_treated_vs_untreated
ENSG00000100380	57686.6	0.256258	0.0815117	3.14626	0.00165373	0.011166	ST13	astrocyte_treated_vs_untreated
ENSG00000100385	80.4197	1.17271	0.32306	3.55864	0.000372778	0.00347209	IL2RB	astrocyte_treated_vs_untreated
ENSG00000100393	45929.3	0.210449	0.0669861	3.14077	0.00168503	0.0113232	EP300	astrocyte_treated_vs_untreated
ENSG00000100395	11810.4	0.138088	0.0480778	2.87194	0.00407966	0.0225389	L3MBTL2	astrocyte_treated_vs_untreated
ENSG00000100412	43096.6	0.242417	0.0769672	3.14833	0.00164208	0.0111137	ACO2	astrocyte_treated_vs_untreated
ENSG00000100413	14070.8	-0.422427	0.102674	-4.11294	3.90649e-05	0.000555624	POLR3H	astrocyte_treated_vs_untreated
ENSG00000100418	14394.2	-0.332813	0.122936	-2.70741	0.00678107	0.0331093	DESI1	astrocyte_treated_vs_untreated
ENSG00000100426	14110	-0.463965	0.0894726	-5.18383	2.17381e-07	7.38659e-06	ZBED4	astrocyte_treated_vs_untreated
ENSG00000100433	1936	0.961717	0.329026	3.04209	0.00234938	0.0146274	KCNK10	astrocyte_treated_vs_untreated
ENSG00000100441	17556.3	0.235811	0.0935312	2.52314	0.0116312	0.0496599	KHNYN	astrocyte_treated_vs_untreated
ENSG00000100445	9983.57	0.222082	0.0816237	2.72247	0.00647958	0.0319927	SDR39U1	astrocyte_treated_vs_untreated
ENSG00000100461	21812	0.369277	0.088022	4.19841	2.68799e-05	0.000409004	RBM23	astrocyte_treated_vs_untreated
ENSG00000100485	10847.9	-0.122991	0.0458202	-2.68369	0.00728157	0.0349046	SOS2	astrocyte_treated_vs_untreated
ENSG00000100490	281.529	-0.53651	0.169331	-3.17002	0.0015243	0.0104881	CDKL1	astrocyte_treated_vs_untreated
ENSG00000100503	18223.9	-0.611582	0.11842	-5.15321	2.56065e-07	8.46973e-06	NIN	astrocyte_treated_vs_untreated
ENSG00000100504	15533.7	-0.757113	0.259655	-2.94798	0.00319862	0.018709	PYGL	astrocyte_treated_vs_untreated
ENSG00000100522	6484.32	-0.956672	0.18064	-5.28967	1.22535e-07	4.54522e-06	GNPNAT1	astrocyte_treated_vs_untreated
ENSG00000100523	6036.34	-0.327721	0.0689055	-4.74985	2.03566e-06	4.73232e-05	DDHD1	astrocyte_treated_vs_untreated
ENSG00000100526	2359.91	-0.955055	0.324257	-2.8763	0.00402364	0.022331	CDKN3	astrocyte_treated_vs_untreated
ENSG00000100528	13918	-0.278073	0.0683243	-4.06955	4.71049e-05	0.000642047	CNIH1	astrocyte_treated_vs_untreated
ENSG00000100557	59.0682	-1.61361	0.417513	-3.96691	7.28098e-05	0.000923773	CCDC198	astrocyte_treated_vs_untreated
ENSG00000100558	140.012	-1.58418	0.462261	-3.60486	0.000312327	0.00299999	PLEK2	astrocyte_treated_vs_untreated
ENSG00000100575	2489.35	-0.233516	0.0875561	-2.66371	0.00772836	0.036586	TIMM9	astrocyte_treated_vs_untreated
ENSG00000100596	13788.9	-0.652798	0.244839	-2.66895	0.00760891	0.0361547	SPTLC2	astrocyte_treated_vs_untreated
ENSG00000100600	19464.4	0.75741	0.240767	3.10832	0.00188157	0.0123479	LGMN	astrocyte_treated_vs_untreated
ENSG00000100626	11203.5	-1.39888	0.256569	-5.45703	4.84161e-08	2.03077e-06	GALNT16	astrocyte_treated_vs_untreated
ENSG00000100628	144.181	0.802435	0.300638	2.68158	0.0073276	0.0350795	ASB2	astrocyte_treated_vs_untreated
ENSG00000100629	1197.78	-0.665305	0.211144	-3.12179	0.00179753	0.0119159	CEP128	astrocyte_treated_vs_untreated
ENSG00000100644	69638.5	-0.60847	0.174042	-3.51114	0.000446189	0.00401224	HIF1A	astrocyte_treated_vs_untreated
ENSG00000100697	14876.2	-0.3033	0.0796911	-3.80572	0.000141394	0.00158707	DICER1	astrocyte_treated_vs_untreated
ENSG00000100711	9175.54	-0.482971	0.168515	-2.86585	0.0041589	0.0228476	ZFYVE21	astrocyte_treated_vs_untreated
ENSG00000100714	24376.7	-0.266309	0.0878668	-3.03474	0.00240746	0.0149017	MTHFD1	astrocyte_treated_vs_untreated
ENSG00000100739	10.2381	1.99491	0.796849	2.62374	0.00869696	0.040056	BDKRB1	astrocyte_treated_vs_untreated
ENSG00000100767	2153.44	1.59666	0.527231	3.41064	0.000648115	0.00542077	PAPLN	astrocyte_treated_vs_untreated
ENSG00000100802	1349.48	0.387341	0.124367	3.11191	0.0018588	0.0122173	C14orf93	astrocyte_treated_vs_untreated
ENSG00000100804	29024.9	-0.22719	0.0782346	-2.90433	0.00368044	0.0207835	PSMB5	astrocyte_treated_vs_untreated
ENSG00000100815	8573.88	0.141852	0.0499985	2.83675	0.00455758	0.0245102	TRIP11	astrocyte_treated_vs_untreated
ENSG00000100888	35572.2	0.160489	0.0443865	3.6151	0.000300237	0.00290185	CHD8	astrocyte_treated_vs_untreated
ENSG00000100889	2406.79	-0.70592	0.238774	-2.93836	0.0032995	0.0191236	PCK2	astrocyte_treated_vs_untreated
ENSG00000100897	17599.7	0.420892	0.0764578	5.50646	3.66128e-08	1.58793e-06	DCAF11	astrocyte_treated_vs_untreated
ENSG00000100902	33448.8	0.965748	0.15578	6.1735	6.67964e-10	5.17763e-08	PSMA6	astrocyte_treated_vs_untreated
ENSG00000100906	19612.8	2.7841	0.252023	10.9831	4.60633e-28	8.39075e-25	NFKBIA	astrocyte_treated_vs_untreated
ENSG00000100908	2760.29	0.220798	0.0722297	3.06125	0.00220416	0.0139238	EMC9	astrocyte_treated_vs_untreated
ENSG00000100911	18032.2	0.945579	0.233202	4.01206	6.01923e-05	0.000785982	PSME2	astrocyte_treated_vs_untreated
ENSG00000100916	3214.18	-0.169166	0.0628451	-2.69188	0.00710506	0.0342779	BRMS1L	astrocyte_treated_vs_untreated
ENSG00000100934	18911.3	-0.505766	0.142929	-3.53402	0.000409286	0.0037478	SEC23A	astrocyte_treated_vs_untreated
ENSG00000100938	9403.93	0.281742	0.077328	3.64501	0.000267384	0.00265324	GMPR2	astrocyte_treated_vs_untreated
ENSG00000100968	14134.2	0.756088	0.223986	3.37075	0.000749631	0.00609018	NFATC4	astrocyte_treated_vs_untreated
ENSG00000100985	533.735	2.02626	0.4563	4.39515	1.10695e-05	0.000197133	MMP9	astrocyte_treated_vs_untreated
ENSG00000100994	112959	-0.822946	0.265406	-3.09544	0.00196522	0.0127817	PYGB	astrocyte_treated_vs_untreated
ENSG00000101003	3548.03	-0.720619	0.269197	-2.66432	0.00771447	0.0365542	GINS1	astrocyte_treated_vs_untreated
ENSG00000101017	534.565	2.44318	0.473591	5.01371	5.33894e-07	1.55249e-05	CD40	astrocyte_treated_vs_untreated
ENSG00000101057	12152.7	-1.68024	0.540479	-3.13876	0.00169663	0.011381	MYBL2	astrocyte_treated_vs_untreated
ENSG00000101109	8667.23	-0.301858	0.113756	-2.66219	0.00776332	0.036667	STK4	astrocyte_treated_vs_untreated
ENSG00000101150	31977.3	-0.431251	0.144146	-2.99077	0.00278279	0.0167453	TPD52L2	astrocyte_treated_vs_untreated
ENSG00000101152	39018.5	-0.307319	0.107939	-2.84305	0.00446837	0.0241067	DNAJC5	astrocyte_treated_vs_untreated
ENSG00000101161	23241	0.207915	0.0510728	4.07106	4.6799e-05	0.000639243	PRPF6	astrocyte_treated_vs_untreated
ENSG00000101181	6150.91	0.161544	0.0500951	3.22405	0.00126393	0.00906035	MTG2	astrocyte_treated_vs_untreated
ENSG00000101182	30440.3	-0.204853	0.0773081	-2.64861	0.00808231	0.0378184	PSMA7	astrocyte_treated_vs_untreated
ENSG00000101188	1373.41	-3.87047	0.504726	-7.61253	2.68783e-14	7.93772e-12	NTSR1	astrocyte_treated_vs_untreated
ENSG00000101189	5018.17	-0.375004	0.0765403	-4.89717	9.72247e-07	2.55611e-05	MRGBP	astrocyte_treated_vs_untreated
ENSG00000101193	15937.5	-0.125625	0.0436889	-2.87413	0.00405136	0.0224165	GID8	astrocyte_treated_vs_untreated
ENSG00000101197	18.2981	-1.61746	0.603844	-2.78015	0.00543345	0.027987	BIRC7	astrocyte_treated_vs_untreated
ENSG00000101198	2670.11	-1.5292	0.409451	-3.77514	0.000159917	0.00175407	NKAIN4	astrocyte_treated_vs_untreated
ENSG00000101199	26800.2	-0.248298	0.0972972	-2.55572	0.0105969	0.0463855	ARFGAP1	astrocyte_treated_vs_untreated
ENSG00000101204	1818.6	-1.87582	0.540441	-3.36909	0.000754162	0.00611313	CHRNA4	astrocyte_treated_vs_untreated
ENSG00000101210	33563.7	0.360475	0.0605152	5.95623	2.58126e-09	1.65395e-07	EEF1A2	astrocyte_treated_vs_untreated
ENSG00000101220	10263.8	-0.590488	0.110655	-5.33331	9.64402e-08	3.70394e-06	C20orf27	astrocyte_treated_vs_untreated
ENSG00000101224	17342	0.744668	0.247719	3.02406	0.00249405	0.0153409	CDC25B	astrocyte_treated_vs_untreated
ENSG00000101230	140.477	1.29795	0.337733	3.79211	0.000149373	0.00165911	ISM1	astrocyte_treated_vs_untreated
ENSG00000101236	10167	-0.310514	0.0789348	-3.93574	8.29414e-05	0.00103229	RNF24	astrocyte_treated_vs_untreated
ENSG00000101255	4239.42	-0.631047	0.195158	-3.24173	0.00118807	0.00864232	TRIB3	astrocyte_treated_vs_untreated
ENSG00000101265	25492	-1.0821	0.18631	-5.799	6.67104e-09	3.71452e-07	RASSF2	astrocyte_treated_vs_untreated
ENSG00000101266	44694.3	-0.114248	0.0367694	-3.10704	0.00188973	0.0123742	CSNK2A1	astrocyte_treated_vs_untreated
ENSG00000101276	12.224	-1.63893	0.508847	-3.30565	0.000947568	0.00728736	SLC52A3	astrocyte_treated_vs_untreated
ENSG00000101306	374.605	-0.559167	0.202029	-2.76282	0.00573041	0.0291865	MYLK2	astrocyte_treated_vs_untreated
ENSG00000101311	5787.27	-2.49538	0.431392	-5.81934	5.90815e-09	3.39681e-07	FERMT1	astrocyte_treated_vs_untreated
ENSG00000101333	2383.39	-0.939636	0.330186	-2.93424	0.00334371	0.0193052	PLCB4	astrocyte_treated_vs_untreated
ENSG00000101347	24384.5	2.53109	0.400852	6.14266	8.11501e-10	6.19608e-08	SAMHD1	astrocyte_treated_vs_untreated
ENSG00000101361	22932.9	-0.382746	0.0959554	-3.99028	6.59959e-05	0.000851734	NOP56	astrocyte_treated_vs_untreated
ENSG00000101367	41748.8	-0.434172	0.103225	-4.2059	2.6004e-05	0.00039853	MAPRE1	astrocyte_treated_vs_untreated
ENSG00000101412	6061.03	-1.31707	0.300798	-4.3541	1.33612e-05	0.00023148	E2F1	astrocyte_treated_vs_untreated
ENSG00000101413	8244.1	0.146499	0.0397271	3.68864	0.000225455	0.00232587	RPRD1B	astrocyte_treated_vs_untreated
ENSG00000101440	16.9668	1.87883	0.568618	3.28892	0.00100572	0.00761293	ASIP	astrocyte_treated_vs_untreated
ENSG00000101444	30652.9	-0.377147	0.104424	-3.61136	0.000304594	0.00293705	AHCY	astrocyte_treated_vs_untreated
ENSG00000101463	4801.25	-1.21729	0.282688	-4.38025	1.18543e-05	0.000209211	SYNDIG1	astrocyte_treated_vs_untreated
ENSG00000101493	13072.2	0.33412	0.118242	2.82445	0.00473624	0.0252	ZNF516	astrocyte_treated_vs_untreated
ENSG00000101546	3554.18	-0.470836	0.093666	-5.02456	5.04577e-07	1.49629e-05	RBFA	astrocyte_treated_vs_untreated
ENSG00000101574	2010	0.173932	0.0653766	2.66074	0.00779702	0.0367949	METTL4	astrocyte_treated_vs_untreated
ENSG00000101577	13702.9	0.331783	0.0763814	4.34865	1.36975e-05	0.000236183	LPIN2	astrocyte_treated_vs_untreated
ENSG00000101888	1423.53	0.38499	0.0959563	4.02199	5.77082e-05	0.000760949	NXT2	astrocyte_treated_vs_untreated
ENSG00000101911	3700.79	-0.332661	0.116149	-2.85504	0.00430309	0.0234281	PRPS2	astrocyte_treated_vs_untreated
ENSG00000101955	24125.3	-1.57351	0.39024	-3.97751	6.9642e-05	0.000890767	SRPX	astrocyte_treated_vs_untreated
ENSG00000101966	14166.3	0.294216	0.0589798	4.98464	6.20759e-07	1.75895e-05	XIAP	astrocyte_treated_vs_untreated
ENSG00000101972	19622.9	0.263247	0.095828	2.74485	0.0060538	0.0304806	STAG2	astrocyte_treated_vs_untreated
ENSG00000101977	448.275	-0.731548	0.216257	-3.39364	0.000689712	0.00569408	MCF2	astrocyte_treated_vs_untreated
ENSG00000102007	10802	-1.43833	0.258316	-5.58928	2.28014e-08	1.04583e-06	PLP2	astrocyte_treated_vs_untreated
ENSG00000102030	12036.5	-0.363993	0.0943498	-3.85494	0.00011576	0.0013458	NAA10	astrocyte_treated_vs_untreated
ENSG00000102032	1374.04	2.35949	0.342327	6.91053	4.82852e-12	7.24335e-10	RENBP	astrocyte_treated_vs_untreated
ENSG00000102078	2578.42	-0.274291	0.0702618	-3.89898	9.65973e-05	0.00116805	SLC25A14	astrocyte_treated_vs_untreated
ENSG00000102081	8987.54	0.43895	0.0870129	5.03958	4.66552e-07	1.41256e-05	FMR1	astrocyte_treated_vs_untreated
ENSG00000102096	2815.16	0.549827	0.163802	3.378	0.000730148	0.0059641	PIM2	astrocyte_treated_vs_untreated
ENSG00000102144	66275.6	-0.430296	0.134131	-3.20925	0.00133081	0.00940383	PGK1	astrocyte_treated_vs_untreated
ENSG00000102172	62560.8	-0.934708	0.203252	-4.6014	4.19661e-06	8.80838e-05	SMS	astrocyte_treated_vs_untreated
ENSG00000102178	8866.39	-0.309392	0.0824346	-3.75118	0.000176003	0.00189706	UBL4A	astrocyte_treated_vs_untreated
ENSG00000102189	7439.85	-0.277953	0.108701	-2.56096	0.0104384	0.0458727	EEA1	astrocyte_treated_vs_untreated
ENSG00000102226	60924.8	0.527504	0.091006	5.80491	6.44003e-09	3.60953e-07	USP11	astrocyte_treated_vs_untreated
ENSG00000102271	1738.64	-1.43346	0.329329	-4.40944	1.03639e-05	0.000186653	KLHL4	astrocyte_treated_vs_untreated
ENSG00000102287	109.011	-1.58577	0.63873	-2.65183	0.00800567	0.0375088	GABRE	astrocyte_treated_vs_untreated
ENSG00000102309	5425.64	0.357194	0.0907339	3.94912	7.84381e-05	0.000982479	PIN4	astrocyte_treated_vs_untreated
ENSG00000102312	8034.33	-1.04193	0.236617	-4.40292	1.06802e-05	0.000191537	PORCN	astrocyte_treated_vs_untreated
ENSG00000102359	29473.1	-0.873068	0.338259	-2.57707	0.0099642	0.0443331	SRPX2	astrocyte_treated_vs_untreated
ENSG00000102362	492.507	1.08365	0.346706	3.20618	0.00134511	0.00949371	SYTL4	astrocyte_treated_vs_untreated
ENSG00000102384	1589.64	-1.77742	0.36594	-4.85952	1.17669e-06	3.00681e-05	CENPI	astrocyte_treated_vs_untreated
ENSG00000102385	2469.15	-1.19878	0.307281	-3.87927	0.000104768	0.00124676	DRP2	astrocyte_treated_vs_untreated
ENSG00000102409	19404.3	0.311833	0.0852739	3.66124	0.000251002	0.00253106	BEX4	astrocyte_treated_vs_untreated
ENSG00000102524	308.919	2.83253	0.395619	6.86262	6.76082e-12	9.68621e-10	TNFSF13B	astrocyte_treated_vs_untreated
ENSG00000102572	21865.1	-0.280314	0.0946411	-2.94398	0.00324018	0.0188572	STK24	astrocyte_treated_vs_untreated
ENSG00000102575	69.8081	1.84734	0.441112	3.95353	7.70078e-05	0.000966938	ACP5	astrocyte_treated_vs_untreated
ENSG00000102683	61.7806	-1.21183	0.483254	-2.60771	0.00911513	0.0414874	SGCG	astrocyte_treated_vs_untreated
ENSG00000102743	2063.17	-0.334301	0.07239	-4.61353	3.9589e-06	8.40632e-05	SLC25A15	astrocyte_treated_vs_untreated
ENSG00000102753	16305.6	-0.193692	0.0475202	-4.07556	4.59028e-05	0.000630378	KPNA3	astrocyte_treated_vs_untreated
ENSG00000102760	1749.45	-1.01153	0.346345	-2.74985	0.0059622	0.0301443	RGCC	astrocyte_treated_vs_untreated
ENSG00000102879	3801.84	-0.987165	0.199492	-4.94487	7.61943e-07	2.07154e-05	CORO1A	astrocyte_treated_vs_untreated
ENSG00000102890	300.923	-0.506867	0.184787	-2.74027	0.00613885	0.0308175	ELMO3	astrocyte_treated_vs_untreated
ENSG00000102898	36052.6	-0.44162	0.120319	-3.66951	0.000243018	0.00246517	NUTF2	astrocyte_treated_vs_untreated
ENSG00000102901	11628.3	-0.646849	0.0892808	-7.2449	4.32762e-13	8.75897e-11	CENPT	astrocyte_treated_vs_untreated
ENSG00000102921	14504.1	0.379519	0.123826	3.05419	0.00225668	0.0141997	N4BP1	astrocyte_treated_vs_untreated
ENSG00000102996	55681	-0.912487	0.20803	-4.35987	1.30138e-05	0.000226538	MMP15	astrocyte_treated_vs_untreated
ENSG00000103005	17969.4	-0.467714	0.120658	-3.87429	0.000106935	0.00126781	USB1	astrocyte_treated_vs_untreated
ENSG00000103018	21560.6	-0.442701	0.100725	-4.39099	1.12834e-05	0.000200522	CYB5B	astrocyte_treated_vs_untreated
ENSG00000103042	15247	0.358888	0.13788	2.59681	0.00940944	0.0424858	SLC38A7	astrocyte_treated_vs_untreated
ENSG00000103043	19979.2	0.271081	0.103668	2.61763	0.00885431	0.0405921	VAC14	astrocyte_treated_vs_untreated
ENSG00000103044	7756.54	-1.1109	0.312286	-3.53482	0.000408054	0.0037405	HAS3	astrocyte_treated_vs_untreated
ENSG00000103047	4212.98	-0.357045	0.124911	-2.84256	0.00447532	0.0241289	TANGO6	astrocyte_treated_vs_untreated
ENSG00000103056	2932.51	-1.41183	0.40336	-3.4543	0.000551714	0.0047485	SMPD3	astrocyte_treated_vs_untreated
ENSG00000103064	9471.04	-0.68778	0.120562	-5.69756	1.21535e-08	6.19875e-07	SLC7A6	astrocyte_treated_vs_untreated
ENSG00000103121	4866.32	-0.512738	0.0764028	-6.70722	1.98362e-11	2.47506e-09	CMC2	astrocyte_treated_vs_untreated
ENSG00000103145	9001.97	0.461999	0.172528	2.67847	0.00739583	0.0353398	HCFC1R1	astrocyte_treated_vs_untreated
ENSG00000103174	3665.02	0.507219	0.147452	3.42916	0.00060545	0.00512113	NAGPA	astrocyte_treated_vs_untreated
ENSG00000103175	57.8692	-0.808288	0.32492	-2.51973	0.0117444	0.0499614	WFDC1	astrocyte_treated_vs_untreated
ENSG00000103196	693.335	0.934953	0.241485	3.95074	7.79089e-05	0.00097681	CRISPLD2	astrocyte_treated_vs_untreated
ENSG00000103202	25997	-0.490626	0.130433	-3.75608	0.000172594	0.00186821	NME4	astrocyte_treated_vs_untreated
ENSG00000103222	5793.28	0.632809	0.239403	2.62922	0.008558	0.0395618	ABCC1	astrocyte_treated_vs_untreated
ENSG00000103227	7121.35	0.36198	0.0881766	4.10417	4.05763e-05	0.000573284	LMF1	astrocyte_treated_vs_untreated
ENSG00000103241	25.7085	0.966409	0.358986	2.67315	0.00751424	0.0357849	FOXF1	astrocyte_treated_vs_untreated
ENSG00000103245	7426.71	0.133596	0.0515781	2.5904	0.00958648	0.0430488	NARFL	astrocyte_treated_vs_untreated
ENSG00000103249	31830.3	0.633219	0.165642	3.81179	0.000137963	0.00155333	CLCN7	astrocyte_treated_vs_untreated
ENSG00000103257	74311.3	-1.88228	0.308605	-6.07664	1.22731e-09	8.81654e-08	SLC7A5	astrocyte_treated_vs_untreated
ENSG00000103264	10390.5	0.393178	0.0992806	3.95379	7.69232e-05	0.000966353	FBXO31	astrocyte_treated_vs_untreated
ENSG00000103313	76.7188	1.41708	0.325469	4.30718	1.65347e-05	0.000276503	MEFV	astrocyte_treated_vs_untreated
ENSG00000103342	36656.7	-0.460873	0.0686268	-6.71627	1.86439e-11	2.34215e-09	GSPT1	astrocyte_treated_vs_untreated
ENSG00000103351	6366.79	0.241104	0.0856162	2.81318	0.00490536	0.0258144	CLUAP1	astrocyte_treated_vs_untreated
ENSG00000103363	37487	-0.426397	0.107002	-3.97888	6.92404e-05	0.00088643	ELOB	astrocyte_treated_vs_untreated
ENSG00000103365	13305.4	0.467793	0.12481	3.76166	0.000168792	0.00183405	GGA2	astrocyte_treated_vs_untreated
ENSG00000103381	5062.89	-0.774697	0.214337	-3.61333	0.000302289	0.00291786	CPPED1	astrocyte_treated_vs_untreated
ENSG00000103404	5457.77	-0.426312	0.151054	-2.82617	0.00471076	0.0251011	USP31	astrocyte_treated_vs_untreated
ENSG00000103544	18986.7	0.20981	0.0754103	2.78056	0.00542656	0.0279741	VPS35L	astrocyte_treated_vs_untreated
ENSG00000103647	82483.2	-0.57144	0.198447	-2.88395	0.00392723	0.0218577	CORO2B	astrocyte_treated_vs_untreated
ENSG00000103707	1706.17	-0.247187	0.0862336	-2.85997	0.00423676	0.0231411	MTFMT	astrocyte_treated_vs_untreated
ENSG00000103710	342.17	-1.29587	0.428357	-3.33233	0.000861209	0.00676395	RASL12	astrocyte_treated_vs_untreated
ENSG00000103740	8773	1.77366	0.336466	5.17808	2.24186e-07	7.54248e-06	ACSBG1	astrocyte_treated_vs_untreated
ENSG00000103811	764.615	1.0195	0.197318	5.17763	2.24727e-07	7.55072e-06	CTSH	astrocyte_treated_vs_untreated
ENSG00000103978	12434.2	0.277948	0.0974082	2.84629	0.00442324	0.0239136	TMEM87A	astrocyte_treated_vs_untreated
ENSG00000104081	8379.32	2.24721	0.484396	5.02434	5.05177e-07	1.49629e-05	BMF	astrocyte_treated_vs_untreated
ENSG00000104129	3185.37	-0.354998	0.0804	-4.4155	1.00776e-05	0.000182268	DNAJC17	astrocyte_treated_vs_untreated
ENSG00000104131	13002.2	-0.491107	0.0954987	-5.14302	2.70351e-07	8.87323e-06	EIF3J	astrocyte_treated_vs_untreated
ENSG00000104133	17696.1	0.292975	0.0660703	4.43379	9.25912e-06	0.000169997	SPG11	astrocyte_treated_vs_untreated
ENSG00000104147	904.381	-1.17818	0.440212	-2.5893	0.00961725	0.0431631	OIP5	astrocyte_treated_vs_untreated
ENSG00000104154	2232.99	-0.368052	0.0829982	-4.43343	9.27466e-06	0.00017016	SLC30A4	astrocyte_treated_vs_untreated
ENSG00000104213	398.145	2.08786	0.477014	4.39174	1.12449e-05	0.000200033	PDGFRL	astrocyte_treated_vs_untreated
ENSG00000104218	2829	-0.213966	0.0794432	-2.68986	0.00714811	0.0344114	CSPP1	astrocyte_treated_vs_untreated
ENSG00000104219	7400.75	-0.321657	0.12356	-2.59408	0.0094844	0.0427415	ZDHHC2	astrocyte_treated_vs_untreated
ENSG00000104290	27331.7	0.301576	0.1144	2.63034	0.00852983	0.0394501	FZD3	astrocyte_treated_vs_untreated
ENSG00000104312	3549.66	0.661108	0.22969	2.83516	0.00458024	0.0245705	RIPK2	astrocyte_treated_vs_untreated
ENSG00000104331	25520.9	-0.26531	0.0754629	-3.51575	0.000438513	0.00396278	IMPAD1	astrocyte_treated_vs_untreated
ENSG00000104341	41505	-0.366412	0.131453	-2.799	0.00512604	0.0267056	LAPTM4B	astrocyte_treated_vs_untreated
ENSG00000104356	2505.27	-0.431143	0.142735	-3.02292	0.00250347	0.0153767	POP1	astrocyte_treated_vs_untreated
ENSG00000104388	20768.7	-0.168382	0.0602602	-2.79583	0.00517665	0.0268924	RAB2A	astrocyte_treated_vs_untreated
ENSG00000104412	4503.05	0.399906	0.108692	3.67753	0.000235507	0.0024014	EMC2	astrocyte_treated_vs_untreated
ENSG00000104442	7589.74	-0.233194	0.0643826	-3.62011	0.000294481	0.00285352	ARMC1	astrocyte_treated_vs_untreated
ENSG00000104447	5288.73	0.784817	0.185922	4.2693	1.96085e-05	0.000317496	TRPS1	astrocyte_treated_vs_untreated
ENSG00000104450	1528.68	0.468235	0.180857	2.6006	0.00930616	0.0421238	SPAG1	astrocyte_treated_vs_untreated
ENSG00000104522	9166.22	-0.288734	0.107959	-2.67358	0.00750464	0.0357488	TSTA3	astrocyte_treated_vs_untreated
ENSG00000104529	41256.8	-0.246242	0.0737549	-3.33598	0.000849982	0.00668813	EEF1D	astrocyte_treated_vs_untreated
ENSG00000104549	32189.2	-1.18723	0.164255	-7.22688	4.94209e-13	9.77001e-11	SQLE	astrocyte_treated_vs_untreated
ENSG00000104613	7615.44	-0.124179	0.0421253	-2.94824	0.00319586	0.0187057	INTS10	astrocyte_treated_vs_untreated
ENSG00000104626	6805.03	-0.607339	0.144795	-4.19591	2.7178e-05	0.000412802	ERI1	astrocyte_treated_vs_untreated
ENSG00000104643	9860.81	-0.250181	0.0753741	-3.31933	0.000902324	0.0069985	MTMR9	astrocyte_treated_vs_untreated
ENSG00000104679	8780.88	-0.22346	0.0663514	-3.3638	0.000768779	0.00619444	R3HCC1	astrocyte_treated_vs_untreated
ENSG00000104687	12387.3	0.57561	0.114054	5.05019	4.41376e-07	1.35451e-05	GSR	astrocyte_treated_vs_untreated
ENSG00000104695	34008.9	-0.246624	0.0886874	-2.78454	0.00536036	0.0276888	PPP2CB	astrocyte_treated_vs_untreated
ENSG00000104728	6546.92	-1.0454	0.143818	-7.25222	4.10005e-13	8.43221e-11	ARHGEF10	astrocyte_treated_vs_untreated
ENSG00000104808	64.9903	1.3182	0.285859	4.62244	3.79256e-06	8.14809e-05	DHDH	astrocyte_treated_vs_untreated
ENSG00000104823	15311.5	0.506212	0.108282	4.67307	2.96727e-06	6.59159e-05	ECH1	astrocyte_treated_vs_untreated
ENSG00000104824	54400.2	-0.271785	0.0826723	-3.28441	0.00102195	0.00769693	HNRNPL	astrocyte_treated_vs_untreated
ENSG00000104856	7036.03	1.78292	0.299888	5.86934	4.37537e-09	2.61462e-07	RELB	astrocyte_treated_vs_untreated
ENSG00000104863	1464.35	0.536596	0.184368	2.90897	0.00362624	0.0205686	LIN7B	astrocyte_treated_vs_untreated
ENSG00000104866	12727.5	0.240388	0.0937196	2.56563	0.0102989	0.04542	PPP1R37	astrocyte_treated_vs_untreated
ENSG00000104883	624.15	0.624298	0.123231	5.04402	4.55853e-07	1.39224e-05	PEX11G	astrocyte_treated_vs_untreated
ENSG00000104884	12107.2	-0.354986	0.117199	-3.02524	0.00248439	0.0152925	ERCC2	astrocyte_treated_vs_untreated
ENSG00000104886	9969.05	-0.259591	0.101861	-2.54588	0.0109003	0.0473722	PLEKHJ1	astrocyte_treated_vs_untreated
ENSG00000104907	8393.95	-0.276465	0.0697206	-3.96483	7.34479e-05	0.000929102	TRMT1	astrocyte_treated_vs_untreated
ENSG00000104915	9051.1	-0.22671	0.0869431	-2.60658	0.00914524	0.0415799	STX10	astrocyte_treated_vs_untreated
ENSG00000104946	13098.4	0.555725	0.136439	4.06392	4.8255e-05	0.000654225	TBC1D17	astrocyte_treated_vs_untreated
ENSG00000104951	2446.69	5.79534	0.492048	11.6204	3.24514e-31	7.52341e-28	IL4I1	astrocyte_treated_vs_untreated
ENSG00000104973	19414.8	0.379838	0.0763635	4.97301	6.59218e-07	1.85147e-05	MED25	astrocyte_treated_vs_untreated
ENSG00000105011	3092.89	-1.52523	0.462669	-3.33888	0.000841164	0.00663349	ASF1B	astrocyte_treated_vs_untreated
ENSG00000105053	7052.67	0.31044	0.0442135	7.01973	2.223e-12	3.65748e-10	VRK3	astrocyte_treated_vs_untreated
ENSG00000105088	10383.7	-0.747904	0.269951	-2.77278	0.00555796	0.0284903	OLFM2	astrocyte_treated_vs_untreated
ENSG00000105131	16.2595	-1.2976	0.464981	-2.78181	0.00540573	0.0278781	EPHX3	astrocyte_treated_vs_untreated
ENSG00000105137	11253	-0.829327	0.226377	-3.65765	0.000254534	0.00255926	SYDE1	astrocyte_treated_vs_untreated
ENSG00000105173	1536.43	-0.832536	0.216239	-3.83176	0.00012723	0.00145303	CCNE1	astrocyte_treated_vs_untreated
ENSG00000105176	10726.6	-0.302492	0.0841792	-3.59361	0.000326134	0.00310802	URI1	astrocyte_treated_vs_untreated
ENSG00000105185	8910.12	-0.355705	0.0997064	-3.56938	0.000357821	0.0033536	PDCD5	astrocyte_treated_vs_untreated
ENSG00000105186	4481.87	-0.396026	0.110437	-3.57822	0.000345943	0.00325664	ANKRD27	astrocyte_treated_vs_untreated
ENSG00000105193	65731.6	-0.218492	0.0773775	-2.81691	0.00484885	0.025628	RPS16	astrocyte_treated_vs_untreated
ENSG00000105202	15249.9	-0.330199	0.115741	-2.84277	0.00447228	0.0241227	FBL	astrocyte_treated_vs_untreated
ENSG00000105204	12441.9	0.378183	0.136473	2.77454	0.00552807	0.0283619	DYRK1B	astrocyte_treated_vs_untreated
ENSG00000105246	3734.19	2.60585	0.406908	6.21636	5.08835e-10	4.06781e-08	EBI3	astrocyte_treated_vs_untreated
ENSG00000105248	5210.19	0.299758	0.0753828	3.97644	6.99547e-05	0.000892439	YJU2	astrocyte_treated_vs_untreated
ENSG00000105254	31666.3	-0.379583	0.0891435	-4.26018	2.0426e-05	0.000328438	TBCB	astrocyte_treated_vs_untreated
ENSG00000105255	8365.65	-0.495207	0.187078	-2.65859	0.00784681	0.0369956	FSD1	astrocyte_treated_vs_untreated
ENSG00000105281	15949	-1.1175	0.216462	-5.15229	2.57325e-07	8.4968e-06	SLC1A5	astrocyte_treated_vs_untreated
ENSG00000105287	10072.8	0.670036	0.15393	4.33561	1.45359e-05	0.000248122	PRKD2	astrocyte_treated_vs_untreated
ENSG00000105289	61.8526	1.40237	0.342766	4.07904	4.52225e-05	0.000622376	TJP3	astrocyte_treated_vs_untreated
ENSG00000105325	28001.4	-0.223698	0.0781284	-2.86329	0.00419264	0.0229937	FZR1	astrocyte_treated_vs_untreated
ENSG00000105327	9765.02	0.872213	0.217407	4.00966	6.08056e-05	0.000792774	BBC3	astrocyte_treated_vs_untreated
ENSG00000105371	199.433	2.63958	0.581561	4.53771	5.68677e-06	0.000112596	ICAM4	astrocyte_treated_vs_untreated
ENSG00000105379	13562.9	0.428726	0.147373	2.90793	0.00363831	0.0206075	ETFB	astrocyte_treated_vs_untreated
ENSG00000105397	24362.3	0.663883	0.196431	3.35099	0.000805226	0.00641314	TYK2	astrocyte_treated_vs_untreated
ENSG00000105402	30871.6	0.919595	0.123561	7.43428	1.05137e-13	2.62862e-11	NAPA	astrocyte_treated_vs_untreated
ENSG00000105419	23348.6	-0.326859	0.110731	-2.95162	0.00316116	0.0185367	MEIS3	astrocyte_treated_vs_untreated
ENSG00000105499	1828.46	2.74294	0.329716	8.39504	4.65738e-17	2.42393e-14	PLA2G4C	astrocyte_treated_vs_untreated
ENSG00000105516	1248.3	1.37693	0.299564	4.60925	4.04116e-06	8.5525e-05	DBP	astrocyte_treated_vs_untreated
ENSG00000105518	6635.22	0.356968	0.0770691	4.63088	3.64108e-06	7.86905e-05	TMEM205	astrocyte_treated_vs_untreated
ENSG00000105552	8119.89	-0.547776	0.216378	-2.53866	0.0111279	0.0480989	BCAT2	astrocyte_treated_vs_untreated
ENSG00000105559	12248.5	0.989708	0.222054	4.3513	1.35332e-05	0.000233982	PLEKHA4	astrocyte_treated_vs_untreated
ENSG00000105612	10918.9	0.598069	0.17342	3.44586	0.000569241	0.00487467	DNASE2	astrocyte_treated_vs_untreated
ENSG00000105639	678.215	1.43933	0.253563	5.6307	1.79482e-08	8.53947e-07	JAK3	astrocyte_treated_vs_untreated
ENSG00000105640	94663.9	-0.224774	0.0661823	-3.39372	0.000689491	0.00569408	RPL18A	astrocyte_treated_vs_untreated
ENSG00000105643	1053.17	0.741864	0.23022	3.18186	0.00146331	0.0101488	ARRDC2	astrocyte_treated_vs_untreated
ENSG00000105676	10284.2	-0.24572	0.0689422	-3.56231	0.000367609	0.0034285	ARMC6	astrocyte_treated_vs_untreated
ENSG00000105699	508.637	1.20409	0.328643	3.63228	0.000280928	0.00275866	LSR	astrocyte_treated_vs_untreated
ENSG00000105767	66803.8	-0.305626	0.104051	-2.94294	0.00325109	0.0189032	CADM4	astrocyte_treated_vs_untreated
ENSG00000105771	11136.8	-0.258401	0.0683514	-3.78369	0.000154523	0.00170591	SMG9	astrocyte_treated_vs_untreated
ENSG00000105808	21146.8	1.09926	0.274642	4.05181	5.08225e-05	0.000684306	RASA4	astrocyte_treated_vs_untreated
ENSG00000105825	6433.22	1.78182	0.232669	7.61157	2.70795e-14	7.93772e-12	TFPI2	astrocyte_treated_vs_untreated
ENSG00000105835	15489.9	1.07782	0.266989	3.96976	7.19459e-05	0.000914638	NAMPT	astrocyte_treated_vs_untreated
ENSG00000105849	3696.94	-0.257617	0.0941846	-2.73658	0.0062081	0.0310917	TWISTNB	astrocyte_treated_vs_untreated
ENSG00000105855	26829.2	-0.860837	0.234059	-3.71481	0.00020336	0.00213419	ITGB8	astrocyte_treated_vs_untreated
ENSG00000105856	12670.1	0.756879	0.177998	4.2346	2.28955e-05	0.000359533	HBP1	astrocyte_treated_vs_untreated
ENSG00000105926	4327.76	-0.574969	0.133326	-4.30115	1.69912e-05	0.000282287	MPP6	astrocyte_treated_vs_untreated
ENSG00000105929	49.1873	-1.57491	0.294704	-5.35423	8.59236e-08	3.37111e-06	ATP6V0A4	astrocyte_treated_vs_untreated
ENSG00000105939	17106.7	0.848271	0.20886	4.03801	5.39061e-05	0.000717866	ZC3HAV1	astrocyte_treated_vs_untreated
ENSG00000105954	5.24474	-1.7913	0.803801	-2.83834	0.00453482	0.0244084	NPVF	astrocyte_treated_vs_untreated
ENSG00000105963	2237.11	1.07591	0.265054	4.07245	4.65202e-05	0.000636458	ADAP1	astrocyte_treated_vs_untreated
ENSG00000105971	7317.88	-0.923407	0.365729	-2.56025	0.0104598	0.0459433	CAV2	astrocyte_treated_vs_untreated
ENSG00000105991	101.623	-1.85466	0.462622	-4.28078	1.86243e-05	0.000303938	HOXA1	astrocyte_treated_vs_untreated
ENSG00000106004	31.7528	-1.6673	0.664865	-3.55311	0.000380702	0.003533	HOXA5	astrocyte_treated_vs_untreated
ENSG00000106025	1230.65	-1.12886	0.12412	-9.0807	1.07882e-19	8.59749e-17	TSPAN12	astrocyte_treated_vs_untreated
ENSG00000106028	7525.52	-0.215771	0.0824123	-2.62053	0.00877934	0.040306	SSBP1	astrocyte_treated_vs_untreated
ENSG00000106066	1446.41	0.762716	0.244192	3.15576	0.00160082	0.0108806	CPVL	astrocyte_treated_vs_untreated
ENSG00000106078	7037.54	-1.49167	0.268549	-5.58485	2.33895e-08	1.06705e-06	COBL	astrocyte_treated_vs_untreated
ENSG00000106080	7399.8	-0.807631	0.193664	-4.16262	3.14613e-05	0.000466469	FKBP14	astrocyte_treated_vs_untreated
ENSG00000106089	6038.56	-0.933805	0.150634	-6.20361	5.5181e-10	4.39758e-08	STX1A	astrocyte_treated_vs_untreated
ENSG00000106105	34641.2	-0.729442	0.136637	-5.32912	9.86878e-08	3.77888e-06	GARS	astrocyte_treated_vs_untreated
ENSG00000106125	1571.97	-0.332829	0.114865	-2.90335	0.00369196	0.0208117	MINDY4	astrocyte_treated_vs_untreated
ENSG00000106144	10036.5	-0.28535	0.0969483	-2.93797	0.00330366	0.0191347	CASP2	astrocyte_treated_vs_untreated
ENSG00000106244	32612.4	-0.188358	0.0578424	-3.25606	0.00112971	0.0083138	PDAP1	astrocyte_treated_vs_untreated
ENSG00000106245	13574.5	-0.143513	0.0546139	-2.62677	0.00861995	0.0397587	BUD31	astrocyte_treated_vs_untreated
ENSG00000106261	33698.6	0.196851	0.0671938	2.92995	0.00339015	0.019502	ZKSCAN1	astrocyte_treated_vs_untreated
ENSG00000106263	32660.4	-0.271461	0.084537	-3.21074	0.00132393	0.00937858	EIF3B	astrocyte_treated_vs_untreated
ENSG00000106299	14729.9	0.37925	0.111544	3.39829	0.000678076	0.00561803	WASL	astrocyte_treated_vs_untreated
ENSG00000106305	6294.24	-0.41076	0.105176	-3.90757	9.32306e-05	0.0011372	AIMP2	astrocyte_treated_vs_untreated
ENSG00000106348	8896.91	-0.654306	0.144849	-4.50365	6.6796e-06	0.000129048	IMPDH1	astrocyte_treated_vs_untreated
ENSG00000106484	60427.5	-1.68097	0.422731	-4.05535	5.00594e-05	0.0006751	MEST	astrocyte_treated_vs_untreated
ENSG00000106537	8501.99	-1.12145	0.185689	-6.02862	1.65364e-09	1.13363e-07	TSPAN13	astrocyte_treated_vs_untreated
ENSG00000106546	15618.4	0.972961	0.265244	3.68634	0.000227506	0.00233946	AHR	astrocyte_treated_vs_untreated
ENSG00000106560	25.5425	2.14922	0.498695	4.2333	2.30283e-05	0.000360951	GIMAP2	astrocyte_treated_vs_untreated
ENSG00000106603	7114.21	-0.226198	0.0875785	-2.57985	0.00988436	0.0440607	COA1	astrocyte_treated_vs_untreated
ENSG00000106605	8910.85	-0.524433	0.19217	-2.72012	0.00652585	0.0321278	BLVRA	astrocyte_treated_vs_untreated
ENSG00000106608	8981.08	0.186238	0.0714118	2.60975	0.00906083	0.0413338	URGCP	astrocyte_treated_vs_untreated
ENSG00000106617	3536.32	-0.684442	0.23048	-2.95905	0.00308591	0.0181748	PRKAG2	astrocyte_treated_vs_untreated
ENSG00000106624	38316.7	-0.425129	0.168661	-2.53578	0.0112199	0.0483652	AEBP1	astrocyte_treated_vs_untreated
ENSG00000106628	25837	-0.555116	0.0933926	-5.94262	2.80499e-09	1.77943e-07	POLD2	astrocyte_treated_vs_untreated
ENSG00000106633	753.459	-0.871991	0.308521	-2.84575	0.00443075	0.0239291	GCK	astrocyte_treated_vs_untreated
ENSG00000106636	43386.5	-0.463294	0.0958945	-4.83332	1.34273e-06	3.35379e-05	YKT6	astrocyte_treated_vs_untreated
ENSG00000106688	2796.46	-1.00484	0.167687	-6.03324	1.60702e-09	1.10639e-07	SLC1A1	astrocyte_treated_vs_untreated
ENSG00000106689	20257	-0.500172	0.187846	-2.66261	0.00775371	0.0366516	LHX2	astrocyte_treated_vs_untreated
ENSG00000106692	6738.01	-0.206819	0.0691549	-2.98878	0.00280097	0.0168111	FKTN	astrocyte_treated_vs_untreated
ENSG00000106714	712.538	-1.01948	0.280276	-3.69441	0.000220399	0.00228202	CNTNAP3	astrocyte_treated_vs_untreated
ENSG00000106785	13161	1.90387	0.388618	4.79229	1.6489e-06	3.97826e-05	TRIM14	astrocyte_treated_vs_untreated
ENSG00000106799	18637.7	-0.539211	0.106292	-5.07071	3.96333e-07	1.23712e-05	TGFBR1	astrocyte_treated_vs_untreated
ENSG00000106803	14328.9	-0.347413	0.0932121	-3.72662	0.000194063	0.00205608	SEC61B	astrocyte_treated_vs_untreated
ENSG00000106819	82.5444	-1.88119	0.538942	-3.87539	0.000106452	0.00126384	ASPN	astrocyte_treated_vs_untreated
ENSG00000106829	30528.1	0.234214	0.0580614	4.03458	5.47001e-05	0.000725409	TLE4	astrocyte_treated_vs_untreated
ENSG00000106992	10335.3	-0.265151	0.0928648	-2.8559	0.00429148	0.0233849	AK1	astrocyte_treated_vs_untreated
ENSG00000107020	3072.56	-0.374547	0.136172	-2.76032	0.00577455	0.0293703	PLGRKT	astrocyte_treated_vs_untreated
ENSG00000107187	18.6681	-1.42813	0.555284	-2.67789	0.00740883	0.0353754	LHX3	astrocyte_treated_vs_untreated
ENSG00000107201	21092.3	2.82527	0.485637	5.58676	2.31339e-08	1.05918e-06	DDX58	astrocyte_treated_vs_untreated
ENSG00000107249	22517	0.506944	0.160622	3.16112	0.00157165	0.0107288	GLIS3	astrocyte_treated_vs_untreated
ENSG00000107282	7173.34	-0.406341	0.125567	-3.21959	0.00128375	0.00914984	APBA1	astrocyte_treated_vs_untreated
ENSG00000107371	3365.96	-0.180727	0.0707525	-2.55055	0.0107553	0.0469418	EXOSC3	astrocyte_treated_vs_untreated
ENSG00000107372	52354.3	0.725731	0.12599	5.75115	8.86383e-09	4.75885e-07	ZFAND5	astrocyte_treated_vs_untreated
ENSG00000107404	16123.6	-0.326388	0.0666812	-4.88927	1.01213e-06	2.63918e-05	DVL1	astrocyte_treated_vs_untreated
ENSG00000107443	4982.06	-0.326178	0.127656	-2.55078	0.0107481	0.0469266	CCNJ	astrocyte_treated_vs_untreated
ENSG00000107518	7385.02	0.398268	0.0972303	4.10179	4.09975e-05	0.000577334	ATRNL1	astrocyte_treated_vs_untreated
ENSG00000107537	4270.76	0.822161	0.143571	5.72808	1.01574e-08	5.29721e-07	PHYH	astrocyte_treated_vs_untreated
ENSG00000107562	11501.1	-1.04584	0.255764	-4.14458	3.40435e-05	0.00049838	CXCL12	astrocyte_treated_vs_untreated
ENSG00000107719	2829.38	-0.687934	0.204318	-3.37708	0.000732585	0.00597454	PALD1	astrocyte_treated_vs_untreated
ENSG00000107796	176196	-3.08995	0.386063	-7.86978	3.55253e-15	1.3323e-12	ACTA2	astrocyte_treated_vs_untreated
ENSG00000107816	26981.1	0.36579	0.122576	2.98044	0.0028783	0.0171782	LZTS2	astrocyte_treated_vs_untreated
ENSG00000107821	279.074	1.01742	0.186819	5.44537	5.16976e-08	2.15776e-06	KAZALD1	astrocyte_treated_vs_untreated
ENSG00000107829	3703.84	0.72669	0.204787	3.62177	0.000292596	0.00284207	FBXW4	astrocyte_treated_vs_untreated
ENSG00000107833	3181.71	-0.559996	0.134527	-4.15293	3.28243e-05	0.000484424	NPM3	astrocyte_treated_vs_untreated
ENSG00000107872	3158.76	0.724369	0.106638	6.79643	1.07244e-11	1.46253e-09	FBXL15	astrocyte_treated_vs_untreated
ENSG00000107897	10104.4	0.398172	0.0964369	4.12671	3.67985e-05	0.000529293	ACBD5	astrocyte_treated_vs_untreated
ENSG00000107937	14058.5	-0.319885	0.101083	-3.1659	0.00154605	0.0105913	GTPBP4	astrocyte_treated_vs_untreated
ENSG00000107949	11858.7	-0.39202	0.143642	-2.72536	0.00642312	0.0318125	BCCIP	astrocyte_treated_vs_untreated
ENSG00000107959	19225.8	-0.319582	0.0788374	-4.04901	5.14347e-05	0.000690726	PITRM1	astrocyte_treated_vs_untreated
ENSG00000107968	1453.61	1.58425	0.149242	10.5972	3.06962e-26	5.21876e-23	MAP3K8	astrocyte_treated_vs_untreated
ENSG00000108010	13120.3	-0.243127	0.0811417	-2.99341	0.00275875	0.0166512	GLRX3	astrocyte_treated_vs_untreated
ENSG00000108100	19717.8	-0.478935	0.102171	-4.68769	2.76312e-06	6.20292e-05	CCNY	astrocyte_treated_vs_untreated
ENSG00000108106	29839.5	-0.599675	0.121301	-4.93112	8.17579e-07	2.20401e-05	UBE2S	astrocyte_treated_vs_untreated
ENSG00000108175	90693	0.387596	0.144323	2.68695	0.00721069	0.0346185	ZMIZ1	astrocyte_treated_vs_untreated
ENSG00000108306	7580.14	0.41129	0.148482	2.7639	0.00571145	0.0291132	FBXL20	astrocyte_treated_vs_untreated
ENSG00000108342	20.5978	2.52694	0.748846	3.32217	0.000893205	0.00694891	CSF3	astrocyte_treated_vs_untreated
ENSG00000108370	877.912	0.773505	0.243277	3.27557	0.00105451	0.00788624	RGS9	astrocyte_treated_vs_untreated
ENSG00000108423	1085.32	-0.317138	0.0675927	-4.69733	2.63585e-06	5.94862e-05	TUBD1	astrocyte_treated_vs_untreated
ENSG00000108424	83758.8	-0.383245	0.126499	-3.02811	0.0024609	0.0151736	KPNB1	astrocyte_treated_vs_untreated
ENSG00000108433	15646.3	-0.253192	0.0947322	-2.67183	0.00754382	0.0358858	GOSR2	astrocyte_treated_vs_untreated
ENSG00000108443	7940.09	-0.265547	0.0605568	-4.38662	1.15127e-05	0.000204312	RPS6KB1	astrocyte_treated_vs_untreated
ENSG00000108465	28963.9	0.290415	0.0946762	3.06309	0.00219063	0.0138762	CDK5RAP3	astrocyte_treated_vs_untreated
ENSG00000108469	7252.2	0.559019	0.111438	5.01381	5.33616e-07	1.55249e-05	RECQL5	astrocyte_treated_vs_untreated
ENSG00000108511	178.162	-2.20391	0.648029	-4.12163	3.76205e-05	0.000539291	HOXB6	astrocyte_treated_vs_untreated
ENSG00000108515	664.357	0.421862	0.155145	2.72546	0.00642123	0.03181	ENO3	astrocyte_treated_vs_untreated
ENSG00000108518	145535	-0.806408	0.181251	-4.44713	8.70258e-06	0.000161172	PFN1	astrocyte_treated_vs_untreated
ENSG00000108528	15344.7	0.161417	0.0569615	2.83615	0.0045661	0.0245221	SLC25A11	astrocyte_treated_vs_untreated
ENSG00000108556	73.8344	1.16075	0.266666	4.30439	1.67447e-05	0.0002791	CHRNE	astrocyte_treated_vs_untreated
ENSG00000108557	30263	0.293763	0.0729221	4.03231	5.52324e-05	0.000732088	RAI1	astrocyte_treated_vs_untreated
ENSG00000108602	140.297	1.03792	0.528647	2.58286	0.00979843	0.0437758	ALDH3A1	astrocyte_treated_vs_untreated
ENSG00000108641	2822.53	0.557194	0.0841135	6.63287	3.29225e-11	3.79905e-09	B9D1	astrocyte_treated_vs_untreated
ENSG00000108669	10398.9	0.28455	0.101172	2.81581	0.00486544	0.0256838	CYTH1	astrocyte_treated_vs_untreated
ENSG00000108671	28225	-0.192563	0.0534824	-3.60079	0.000317256	0.00303589	PSMD11	astrocyte_treated_vs_untreated
ENSG00000108700	24.0547	4.42612	1.06695	2.80688	0.00500233	0.0261809	CCL8	astrocyte_treated_vs_untreated
ENSG00000108733	2411.81	0.444648	0.0999816	4.44569	8.76101e-06	0.00016212	PEX12	astrocyte_treated_vs_untreated
ENSG00000108771	1717.89	3.69199	0.424088	8.65342	4.9978e-18	2.89668e-15	DHX58	astrocyte_treated_vs_untreated
ENSG00000108797	17897.1	0.7282	0.201932	3.58523	0.00033678	0.00319159	CNTNAP1	astrocyte_treated_vs_untreated
ENSG00000108799	8787.16	0.450143	0.0942565	4.77874	1.76401e-06	4.19644e-05	EZH1	astrocyte_treated_vs_untreated
ENSG00000108821	936380	-1.28518	0.238127	-5.43672	5.42694e-08	2.25037e-06	COL1A1	astrocyte_treated_vs_untreated
ENSG00000108825	555.075	-1.44018	0.285181	-5.02143	5.12876e-07	1.51206e-05	PTGES3L-AARSD1	astrocyte_treated_vs_untreated
ENSG00000108829	31007	-0.552186	0.0975791	-5.65907	1.52195e-08	7.42119e-07	LRRC59	astrocyte_treated_vs_untreated
ENSG00000108840	29336.7	1.43451	0.224389	6.38108	1.7584e-10	1.63064e-08	HDAC5	astrocyte_treated_vs_untreated
ENSG00000108846	9507.59	-1.46151	0.448394	-3.32975	0.000869253	0.00681244	ABCC3	astrocyte_treated_vs_untreated
ENSG00000108854	12587.8	-1.26385	0.215326	-5.85209	4.85446e-09	2.83941e-07	SMURF2	astrocyte_treated_vs_untreated
ENSG00000108932	2442.24	-1.48863	0.372964	-4.08819	4.34743e-05	0.000603529	SLC16A6	astrocyte_treated_vs_untreated
ENSG00000108961	4608.01	-0.210408	0.0535641	-3.92787	8.56999e-05	0.00106351	RANGRF	astrocyte_treated_vs_untreated
ENSG00000109016	3765.03	0.351335	0.103046	3.40305	0.00066638	0.00554454	DHRS7B	astrocyte_treated_vs_untreated
ENSG00000109062	13172	0.460465	0.158129	2.93199	0.00336799	0.0194147	SLC9A3R1	astrocyte_treated_vs_untreated
ENSG00000109065	7060.63	-0.290465	0.0675924	-4.29633	1.7365e-05	0.000287373	NAT9	astrocyte_treated_vs_untreated
ENSG00000109079	31358.7	-0.47411	0.111297	-4.26503	1.99878e-05	0.000322614	TNFAIP1	astrocyte_treated_vs_untreated
ENSG00000109084	8247.41	-0.985907	0.193879	-5.06777	4.025e-07	1.2533e-05	TMEM97	astrocyte_treated_vs_untreated
ENSG00000109089	14783.1	-0.370755	0.135952	-2.73623	0.00621476	0.0311128	CDR2L	astrocyte_treated_vs_untreated
ENSG00000109171	13717.9	-0.259798	0.0938598	-2.76561	0.00568162	0.0289978	SLAIN2	astrocyte_treated_vs_untreated
ENSG00000109189	12429.2	-0.807695	0.172493	-4.68036	2.86376e-06	6.39968e-05	USP46	astrocyte_treated_vs_untreated
ENSG00000109270	10275.9	0.25108	0.0896117	2.80108	0.00509319	0.0265671	LAMTOR3	astrocyte_treated_vs_untreated
ENSG00000109320	7776.21	0.867055	0.190596	4.53404	5.78672e-06	0.000114221	NFKB1	astrocyte_treated_vs_untreated
ENSG00000109332	44241.8	0.136879	0.0388267	3.52491	0.000423629	0.00385582	UBE2D3	astrocyte_treated_vs_untreated
ENSG00000109452	855.232	-0.914682	0.349318	-2.73179	0.00629904	0.0313987	INPP4B	astrocyte_treated_vs_untreated
ENSG00000109475	32145.2	-0.242384	0.0884989	-2.73374	0.00626197	0.0312817	RPL34	astrocyte_treated_vs_untreated
ENSG00000109519	5985.33	-0.434591	0.10741	-4.04403	5.25398e-05	0.000702975	GRPEL1	astrocyte_treated_vs_untreated
ENSG00000109576	4009.38	-0.666728	0.194029	-3.42743	0.000609319	0.00514872	AADAT	astrocyte_treated_vs_untreated
ENSG00000109610	366.605	2.13133	0.397193	5.29947	1.1614e-07	4.34282e-06	SOD3	astrocyte_treated_vs_untreated
ENSG00000109618	2486.19	0.42719	0.0964394	4.42561	9.61695e-06	0.00017543	SEPSECS	astrocyte_treated_vs_untreated
ENSG00000109670	8085.68	0.370374	0.103871	3.56225	0.000367695	0.0034285	FBXW7	astrocyte_treated_vs_untreated
ENSG00000109674	711.678	-1.53543	0.471494	-3.19469	0.00139982	0.00980993	NEIL3	astrocyte_treated_vs_untreated
ENSG00000109686	13470.2	-0.722884	0.281715	-2.55994	0.0104691	0.0459681	SH3D19	astrocyte_treated_vs_untreated
ENSG00000109736	21677	-0.493344	0.148454	-3.32909	0.000871295	0.00682216	MFSD10	astrocyte_treated_vs_untreated
ENSG00000109738	1626.08	-0.374182	0.114772	-3.24417	0.00117793	0.00858519	GLRB	astrocyte_treated_vs_untreated
ENSG00000109756	19792.1	-0.251304	0.0699714	-3.59191	0.000328268	0.00312369	RAPGEF2	astrocyte_treated_vs_untreated
ENSG00000109758	809.615	-0.989123	0.316432	-3.12582	0.00177308	0.0117753	HGFAC	astrocyte_treated_vs_untreated
ENSG00000109775	5933.79	0.178168	0.0526232	3.38661	0.000707625	0.00581075	UFSP2	astrocyte_treated_vs_untreated
ENSG00000109805	6355.82	-1.15499	0.373347	-3.0697	0.00214276	0.0136509	NCAPG	astrocyte_treated_vs_untreated
ENSG00000109814	8003.39	-0.469883	0.0914495	-5.12966	2.90265e-07	9.44176e-06	UGDH	astrocyte_treated_vs_untreated
ENSG00000109819	3306.03	0.891229	0.279101	3.22166	0.00127452	0.00910952	PPARGC1A	astrocyte_treated_vs_untreated
ENSG00000109854	965.364	1.26644	0.26705	4.78585	1.70266e-06	4.08095e-05	HTATIP2	astrocyte_treated_vs_untreated
ENSG00000109917	13712.6	-0.422275	0.104863	-4.02978	5.58294e-05	0.000738848	ZPR1	astrocyte_treated_vs_untreated
ENSG00000109927	1510.62	0.53462	0.116669	4.57626	4.73369e-06	9.72466e-05	TECTA	astrocyte_treated_vs_untreated
ENSG00000109929	9327.24	-0.608389	0.10928	-5.56887	2.56397e-08	1.15782e-06	SC5D	astrocyte_treated_vs_untreated
ENSG00000110002	8840.99	0.559731	0.0786404	7.11761	1.09815e-12	1.97219e-10	VWA5A	astrocyte_treated_vs_untreated
ENSG00000110025	6792.27	-0.254467	0.0986834	-2.57887	0.00991236	0.0441623	SNX15	astrocyte_treated_vs_untreated
ENSG00000110046	12576.8	0.512636	0.113225	4.52685	5.98692e-06	0.000117535	ATG2A	astrocyte_treated_vs_untreated
ENSG00000110057	8377.72	1.05005	0.339944	3.0066	0.00264186	0.0160679	UNC93B1	astrocyte_treated_vs_untreated
ENSG00000110063	3446.37	-0.663775	0.148247	-4.48243	7.3799e-06	0.000139874	DCPS	astrocyte_treated_vs_untreated
ENSG00000110090	9664.37	1.47955	0.233025	6.36334	1.97416e-10	1.81751e-08	CPT1A	astrocyte_treated_vs_untreated
ENSG00000110092	61576.6	-1.25502	0.436774	-2.93464	0.00333938	0.0192846	CCND1	astrocyte_treated_vs_untreated
ENSG00000110104	7366.74	-0.441051	0.110873	-3.97653	6.99285e-05	0.000892439	CCDC86	astrocyte_treated_vs_untreated
ENSG00000110148	494.246	2.80074	0.60086	4.5706	4.86326e-06	9.93774e-05	CCKBR	astrocyte_treated_vs_untreated
ENSG00000110172	5252.39	-0.23876	0.0825211	-2.89389	0.00380501	0.0213264	CHORDC1	astrocyte_treated_vs_untreated
ENSG00000110200	7134.84	-0.317019	0.0823382	-3.84239	0.00012184	0.00140214	ANAPC15	astrocyte_treated_vs_untreated
ENSG00000110318	1850.82	0.251868	0.0875361	2.86937	0.00411292	0.0226546	CEP126	astrocyte_treated_vs_untreated
ENSG00000110321	375615	-0.318713	0.0817174	-3.89984	9.62571e-05	0.00116504	EIF4G2	astrocyte_treated_vs_untreated
ENSG00000110375	203.499	0.724375	0.143363	5.03413	4.80024e-07	1.44344e-05	UPK2	astrocyte_treated_vs_untreated
ENSG00000110395	30058.1	-0.210878	0.0728745	-2.893	0.00381585	0.0213684	CBL	astrocyte_treated_vs_untreated
ENSG00000110427	24147.8	-0.572763	0.149715	-3.83572	0.000125195	0.00143558	KIAA1549L	astrocyte_treated_vs_untreated
ENSG00000110442	10886.8	0.220477	0.0697867	3.15844	0.00158616	0.0108011	COMMD9	astrocyte_treated_vs_untreated
ENSG00000110492	113365	0.682424	0.177762	3.83198	0.000127119	0.00145241	MDK	astrocyte_treated_vs_untreated
ENSG00000110497	14310.7	0.748472	0.0973577	7.68527	1.5267e-14	5.12287e-12	AMBRA1	astrocyte_treated_vs_untreated
ENSG00000110514	16725.3	0.302519	0.105624	2.8619	0.00421111	0.0230355	MADD	astrocyte_treated_vs_untreated
ENSG00000110583	9959.78	0.258372	0.0811998	3.18667	0.00143923	0.0100169	NAA40	astrocyte_treated_vs_untreated
ENSG00000110700	39042.8	-0.223213	0.069917	-3.18822	0.00143151	0.00997721	RPS13	astrocyte_treated_vs_untreated
ENSG00000110711	8905.83	0.310827	0.0972154	3.19818	0.001383	0.00971072	AIP	astrocyte_treated_vs_untreated
ENSG00000110721	9585.37	-0.379928	0.132339	-2.87014	0.00410285	0.0226229	CHKA	astrocyte_treated_vs_untreated
ENSG00000110844	7490.26	0.707294	0.114456	6.18483	6.21677e-10	4.87815e-08	PRPF40B	astrocyte_treated_vs_untreated
ENSG00000110851	15900.6	0.193465	0.0554342	3.49041	0.000482281	0.00426905	PRDM4	astrocyte_treated_vs_untreated
ENSG00000110852	109.435	1.809	0.613474	3.06224	0.00219687	0.0138984	CLEC2B	astrocyte_treated_vs_untreated
ENSG00000110876	2501.59	-0.605613	0.225983	-2.68175	0.00732392	0.0350684	SELPLG	astrocyte_treated_vs_untreated
ENSG00000110880	80448.7	-0.580349	0.14808	-3.91037	9.2156e-05	0.00112664	CORO1C	astrocyte_treated_vs_untreated
ENSG00000110881	6061.28	-0.981202	0.234289	-4.14873	3.34321e-05	0.000491687	ASIC1	astrocyte_treated_vs_untreated
ENSG00000110888	10993.5	-0.505229	0.161469	-3.13364	0.00172653	0.0115503	CAPRIN2	astrocyte_treated_vs_untreated
ENSG00000110906	24598.3	-0.677778	0.152832	-4.43141	9.36191e-06	0.000171637	KCTD10	astrocyte_treated_vs_untreated
ENSG00000110911	11143.8	0.48028	0.119762	4.00624	6.16931e-05	0.000802294	SLC11A2	astrocyte_treated_vs_untreated
ENSG00000110921	7181.86	-1.2133	0.186583	-6.49336	8.39408e-11	8.59702e-09	MVK	astrocyte_treated_vs_untreated
ENSG00000111110	1920.35	1.00478	0.330293	3.06112	0.00220508	0.0139262	PPM1H	astrocyte_treated_vs_untreated
ENSG00000111142	18665.6	-0.135314	0.0497128	-2.7224	0.00648099	0.0319934	METAP2	astrocyte_treated_vs_untreated
ENSG00000111145	12964.1	-1.352	0.284081	-4.76065	1.92966e-06	4.53969e-05	ELK3	astrocyte_treated_vs_untreated
ENSG00000111181	137.615	1.3099	0.373916	3.27666	0.00105042	0.00786486	SLC6A12	astrocyte_treated_vs_untreated
ENSG00000111186	4812.95	-2.77391	0.320187	-8.58856	8.80672e-18	4.88237e-15	WNT5B	astrocyte_treated_vs_untreated
ENSG00000111206	13277.2	-1.25079	0.397158	-3.08323	0.00204769	0.0131802	FOXM1	astrocyte_treated_vs_untreated
ENSG00000111231	2330.11	-0.329206	0.0818616	-4.01839	5.85973e-05	0.00077038	GPN3	astrocyte_treated_vs_untreated
ENSG00000111237	7200.19	-0.315885	0.0953845	-3.30937	0.00093506	0.00721728	VPS29	astrocyte_treated_vs_untreated
ENSG00000111249	1573.38	-1.83216	0.566902	-3.13042	0.00174559	0.0116504	CUX2	astrocyte_treated_vs_untreated
ENSG00000111254	345.871	0.965729	0.236264	4.08521	4.40377e-05	0.00060969	AKAP3	astrocyte_treated_vs_untreated
ENSG00000111266	9285.67	0.263165	0.0941023	2.79592	0.0051753	0.0268909	DUSP16	astrocyte_treated_vs_untreated
ENSG00000111271	6127.4	0.383685	0.0825106	4.65282	3.27433e-06	7.18605e-05	ACAD10	astrocyte_treated_vs_untreated
ENSG00000111328	44501.1	-0.336948	0.132302	-2.54843	0.0108209	0.0471282	CDK2AP1	astrocyte_treated_vs_untreated
ENSG00000111331	40767.1	4.56277	0.529267	8.24108	1.70668e-16	7.91342e-14	OAS3	astrocyte_treated_vs_untreated
ENSG00000111335	18315.8	6.01769	0.64318	9.25992	2.04591e-20	1.79913e-17	OAS2	astrocyte_treated_vs_untreated
ENSG00000111348	209.839	-1.25131	0.37417	-3.34077	0.000835473	0.00659636	ARHGDIB	astrocyte_treated_vs_untreated
ENSG00000111450	7866.55	-0.512447	0.10354	-4.94798	7.49871e-07	2.04745e-05	STX2	astrocyte_treated_vs_untreated
ENSG00000111554	2518.15	-0.262482	0.0802669	-3.26867	0.00108052	0.00804541	MDM1	astrocyte_treated_vs_untreated
ENSG00000111615	10380.3	0.547494	0.0913133	6.00112	1.95955e-09	1.31132e-07	KRR1	astrocyte_treated_vs_untreated
ENSG00000111639	16837.4	-0.22721	0.0843704	-2.68974	0.00715068	0.0344114	MRPL51	astrocyte_treated_vs_untreated
ENSG00000111641	8161.02	-0.353704	0.0998477	-3.54082	0.000398888	0.00367236	NOP2	astrocyte_treated_vs_untreated
ENSG00000111642	90284.3	0.405251	0.0815559	4.9693	6.71961e-07	1.87487e-05	CHD4	astrocyte_treated_vs_untreated
ENSG00000111647	7646.62	0.397631	0.12845	3.09782	0.00194952	0.012699	UHRF1BP1L	astrocyte_treated_vs_untreated
ENSG00000111653	11143.3	0.519928	0.109336	4.75734	1.9616e-06	4.59786e-05	ING4	astrocyte_treated_vs_untreated
ENSG00000111665	3535.25	-1.24313	0.362221	-3.36433	0.000767291	0.00618832	CDCA3	astrocyte_treated_vs_untreated
ENSG00000111684	8393.59	0.359955	0.131898	2.72002	0.00652784	0.0321314	LPCAT3	astrocyte_treated_vs_untreated
ENSG00000111696	4376.08	-1.18144	0.185729	-6.35581	2.07327e-10	1.88931e-08	NT5DC3	astrocyte_treated_vs_untreated
ENSG00000111711	6409.46	-0.41117	0.0990699	-4.15169	3.30032e-05	0.000486783	GOLT1B	astrocyte_treated_vs_untreated
ENSG00000111731	6835.19	0.368146	0.125192	2.94105	0.00327105	0.0189846	C2CD5	astrocyte_treated_vs_untreated
ENSG00000111790	4424.78	-0.207195	0.0730406	-2.83617	0.00456586	0.0245221	FGFR1OP2	astrocyte_treated_vs_untreated
ENSG00000111801	6819.16	1.69018	0.257171	6.53184	6.49651e-11	6.87444e-09	BTN3A3	astrocyte_treated_vs_untreated
ENSG00000111802	7635.19	0.329095	0.0747168	4.40383	1.06358e-05	0.000190876	TDP2	astrocyte_treated_vs_untreated
ENSG00000111816	147.058	-0.441818	0.162715	-2.72734	0.00638464	0.0317019	FRK	astrocyte_treated_vs_untreated
ENSG00000111832	6315.74	-0.247857	0.0796645	-3.1079	0.00188422	0.0123589	RWDD1	astrocyte_treated_vs_untreated
ENSG00000111834	620.051	0.648518	0.142718	4.53841	5.66812e-06	0.000112402	RSPH4A	astrocyte_treated_vs_untreated
ENSG00000111837	91.465	1.3285	0.267684	4.90336	9.42132e-07	2.49337e-05	MAK	astrocyte_treated_vs_untreated
ENSG00000111859	35180.2	-0.579967	0.19046	-3.05912	0.00221986	0.0139987	NEDD9	astrocyte_treated_vs_untreated
ENSG00000111880	6172.62	-0.27878	0.0781587	-3.56483	0.000364094	0.00340239	RNGTT	astrocyte_treated_vs_untreated
ENSG00000111886	90.2856	-0.827108	0.207929	-4.01731	5.88664e-05	0.000772625	GABRR2	astrocyte_treated_vs_untreated
ENSG00000111906	8987.93	-0.65738	0.17417	-3.77652	0.000159032	0.00174586	HDDC2	astrocyte_treated_vs_untreated
ENSG00000111907	4879.18	-0.849327	0.252727	-3.34554	0.000821232	0.0065162	TPD52L1	astrocyte_treated_vs_untreated
ENSG00000111912	3690.14	0.40799	0.124479	3.28819	0.00100835	0.00762373	NCOA7	astrocyte_treated_vs_untreated
ENSG00000111962	5371.26	1.3846	0.172656	8.01442	1.10653e-15	4.62604e-13	UST	astrocyte_treated_vs_untreated
ENSG00000112031	7060.94	-0.292183	0.0959848	-3.04455	0.0023303	0.0145442	MTRF1L	astrocyte_treated_vs_untreated
ENSG00000112096	91259.6	3.12566	0.368761	8.29267	1.10737e-16	5.4308e-14	SOD2	astrocyte_treated_vs_untreated
ENSG00000112110	7387.26	-0.3056	0.0761538	-4.01185	6.02436e-05	0.00078625	MRPL18	astrocyte_treated_vs_untreated
ENSG00000112130	5092.79	-0.168706	0.0663102	-2.54037	0.0110736	0.0479455	RNF8	astrocyte_treated_vs_untreated
ENSG00000112144	9880.48	-0.563153	0.157307	-3.57951	0.000344238	0.00324673	ICK	astrocyte_treated_vs_untreated
ENSG00000112149	4246.1	2.08983	0.307578	6.63332	3.28226e-11	3.79905e-09	CD83	astrocyte_treated_vs_untreated
ENSG00000112167	2266.99	0.320791	0.0959001	3.35268	0.000800344	0.00638778	SAYSD1	astrocyte_treated_vs_untreated
ENSG00000112175	462.55	1.44695	0.2946	4.95928	7.07558e-07	1.95283e-05	BMP5	astrocyte_treated_vs_untreated
ENSG00000112183	2430.47	-1.09098	0.289933	-3.79656	0.000146716	0.00163529	RBM24	astrocyte_treated_vs_untreated
ENSG00000112186	17204.6	-1.02039	0.267614	-3.82941	0.000128449	0.00146367	CAP2	astrocyte_treated_vs_untreated
ENSG00000112200	7136.27	0.265716	0.0825681	3.21946	0.00128433	0.00915144	ZNF451	astrocyte_treated_vs_untreated
ENSG00000112210	4733.2	-0.422624	0.1306	-3.22765	0.00124812	0.00898015	RAB23	astrocyte_treated_vs_untreated
ENSG00000112242	9840.02	-0.366609	0.122896	-2.98076	0.00287535	0.0171646	E2F3	astrocyte_treated_vs_untreated
ENSG00000112276	6819.92	-0.699676	0.250836	-2.8125	0.00491579	0.0258547	BVES	astrocyte_treated_vs_untreated
ENSG00000112294	7111.93	0.289619	0.0629278	4.60476	4.12932e-06	8.71017e-05	ALDH5A1	astrocyte_treated_vs_untreated
ENSG00000112308	47601.7	0.457096	0.0958473	4.76189	1.91792e-06	4.51918e-05	C6orf62	astrocyte_treated_vs_untreated
ENSG00000112319	9247.23	0.57438	0.161046	3.59396	0.000325691	0.00310496	EYA4	astrocyte_treated_vs_untreated
ENSG00000112343	652.705	1.45369	0.312934	4.68314	2.82519e-06	6.32e-05	TRIM38	astrocyte_treated_vs_untreated
ENSG00000112406	3996.36	0.797064	0.233902	3.38535	0.000710887	0.00583115	HECA	astrocyte_treated_vs_untreated
ENSG00000112414	2047.79	-1.30061	0.266389	-4.83962	1.30087e-06	3.27166e-05	ADGRG6	astrocyte_treated_vs_untreated
ENSG00000112530	441.861	0.592963	0.18524	3.18433	0.0014509	0.0100765	PACRG	astrocyte_treated_vs_untreated
ENSG00000112559	3419.7	-1.16021	0.252772	-4.63626	3.54764e-06	7.69975e-05	MDFI	astrocyte_treated_vs_untreated
ENSG00000112561	1266.8	0.75415	0.182727	4.10211	4.09404e-05	0.000577334	TFEB	astrocyte_treated_vs_untreated
ENSG00000112562	723.947	-1.46333	0.596665	-2.76931	0.00561756	0.028738	SMOC2	astrocyte_treated_vs_untreated
ENSG00000112578	5121.95	-0.499126	0.104672	-4.76734	1.86674e-06	4.40793e-05	BYSL	astrocyte_treated_vs_untreated
ENSG00000112640	22583.7	-0.201682	0.0559893	-3.60066	0.000317407	0.0030362	PPP2R5D	astrocyte_treated_vs_untreated
ENSG00000112658	27171.1	-1.1229	0.181352	-6.17452	6.63645e-10	5.15984e-08	SRF	astrocyte_treated_vs_untreated
ENSG00000112659	7982.92	0.397987	0.103116	3.85395	0.000116227	0.00134893	CUL9	astrocyte_treated_vs_untreated
ENSG00000112685	13133.8	0.340502	0.0964664	3.5324	0.000411801	0.00376812	EXOC2	astrocyte_treated_vs_untreated
ENSG00000112742	2967.89	-1.27272	0.458164	-2.72323	0.00646469	0.0319563	TTK	astrocyte_treated_vs_untreated
ENSG00000112769	14368.7	-0.826218	0.268744	-3.14359	0.00166889	0.0112456	LAMA4	astrocyte_treated_vs_untreated
ENSG00000112773	2868.07	0.998954	0.339511	2.83978	0.00451445	0.0243142	TENT5A	astrocyte_treated_vs_untreated
ENSG00000112874	2302.43	0.282116	0.09446	2.98552	0.00283096	0.0169485	NUDT12	astrocyte_treated_vs_untreated
ENSG00000112893	21656.1	-0.669833	0.194769	-3.43859	0.000584742	0.00497069	MAN2A1	astrocyte_treated_vs_untreated
ENSG00000112972	91311.1	-1.2793	0.20444	-6.28197	3.3431e-10	2.83242e-08	HMGCS1	astrocyte_treated_vs_untreated
ENSG00000112977	51627.2	-0.618165	0.215523	-2.85573	0.00429382	0.0233926	DAP	astrocyte_treated_vs_untreated
ENSG00000112984	6470.78	-1.63108	0.47928	-3.38483	0.000712216	0.0058383	KIF20A	astrocyte_treated_vs_untreated
ENSG00000113013	54238.4	0.143721	0.0561551	2.56032	0.0104574	0.0459407	HSPA9	astrocyte_treated_vs_untreated
ENSG00000113068	22691.4	-0.73296	0.144994	-5.05408	4.32479e-07	1.33041e-05	PFDN1	astrocyte_treated_vs_untreated
ENSG00000113070	19852.8	-2.45762	0.387151	-6.31852	2.64087e-10	2.29855e-08	HBEGF	astrocyte_treated_vs_untreated
ENSG00000113083	26019.4	-1.7168	0.336276	-5.14514	2.67315e-07	8.79622e-06	LOX	astrocyte_treated_vs_untreated
ENSG00000113108	6985.6	0.472219	0.133062	3.55068	0.000384233	0.0035567	APBB3	astrocyte_treated_vs_untreated
ENSG00000113141	22856.4	0.204414	0.0492933	4.14632	3.37866e-05	0.000495471	IK	astrocyte_treated_vs_untreated
ENSG00000113161	50809.5	-0.946619	0.168184	-5.63491	1.75152e-08	8.36466e-07	HMGCR	astrocyte_treated_vs_untreated
ENSG00000113163	14552.3	0.699914	0.169345	4.11162	3.92899e-05	0.000558201	COL4A3BP	astrocyte_treated_vs_untreated
ENSG00000113269	19503.8	0.298704	0.100035	2.98907	0.00279832	0.0168031	RNF130	astrocyte_treated_vs_untreated
ENSG00000113273	16515.8	-0.453767	0.172543	-2.64521	0.00816391	0.0381231	ARSB	astrocyte_treated_vs_untreated
ENSG00000113282	14139.6	-0.179935	0.0558764	-3.22316	0.00126783	0.009077	CLINT1	astrocyte_treated_vs_untreated
ENSG00000113296	983.405	0.561449	0.177506	3.14934	0.00163639	0.011081	THBS4	astrocyte_treated_vs_untreated
ENSG00000113356	454.09	-0.506887	0.190406	-2.66313	0.00774174	0.0366289	POLR3G	astrocyte_treated_vs_untreated
ENSG00000113368	20739.4	-1.15212	0.429101	-2.70722	0.00678493	0.0331093	LMNB1	astrocyte_treated_vs_untreated
ENSG00000113369	17918.7	0.701413	0.189125	3.70264	0.00021337	0.00222278	ARRDC3	astrocyte_treated_vs_untreated
ENSG00000113391	9209.81	-0.673898	0.100626	-6.69563	2.1474e-11	2.63283e-09	FAM172A	astrocyte_treated_vs_untreated
ENSG00000113407	26101.8	-0.361824	0.122604	-2.94542	0.00322522	0.0188018	TARS	astrocyte_treated_vs_untreated
ENSG00000113448	7550.37	-0.835074	0.195889	-4.26843	1.96855e-05	0.000318541	PDE4D	astrocyte_treated_vs_untreated
ENSG00000113456	4773.63	-0.369173	0.0643039	-5.74001	9.46704e-09	4.99852e-07	RAD1	astrocyte_treated_vs_untreated
ENSG00000113494	169.858	1.78454	0.637585	3.40159	0.000669939	0.00556508	PRLR	astrocyte_treated_vs_untreated
ENSG00000113504	10235.3	1.01041	0.253436	3.99623	6.43589e-05	0.000831449	SLC12A7	astrocyte_treated_vs_untreated
ENSG00000113532	2680.9	0.691203	0.201551	3.44419	0.000572774	0.00489179	ST8SIA4	astrocyte_treated_vs_untreated
ENSG00000113552	13837.9	0.710562	0.125986	5.6478	1.62514e-08	7.82734e-07	GNPDA1	astrocyte_treated_vs_untreated
ENSG00000113578	3302.17	-1.93928	0.380958	-5.1117	3.19264e-07	1.02029e-05	FGF1	astrocyte_treated_vs_untreated
ENSG00000113597	4117.52	0.245738	0.0793023	3.09632	0.00195938	0.0127502	TRAPPC13	astrocyte_treated_vs_untreated
ENSG00000113615	10658.9	-0.233626	0.0826653	-2.82759	0.00469004	0.025022	SEC24A	astrocyte_treated_vs_untreated
ENSG00000113645	6894.56	-0.883553	0.272841	-3.26268	0.00110365	0.00817939	WWC1	astrocyte_treated_vs_untreated
ENSG00000113648	56097.7	-0.298171	0.0834935	-3.56737	0.000360582	0.00337576	H2AFY	astrocyte_treated_vs_untreated
ENSG00000113658	12679	-0.19095	0.0670561	-2.84664	0.00441838	0.0238945	SMAD5	astrocyte_treated_vs_untreated
ENSG00000113742	11298.6	0.266287	0.103505	2.56615	0.0102836	0.0453801	CPEB4	astrocyte_treated_vs_untreated
ENSG00000113749	2997.09	-1.5045	0.429754	-3.68378	0.000229799	0.0023545	HRH2	astrocyte_treated_vs_untreated
ENSG00000113758	156051	-0.360472	0.0921615	-3.91244	9.13664e-05	0.00112074	DBN1	astrocyte_treated_vs_untreated
ENSG00000113790	781.44	0.42448	0.167217	2.52747	0.0114886	0.049183	EHHADH	astrocyte_treated_vs_untreated
ENSG00000113811	7170.31	0.217373	0.0649148	3.3458	0.000820448	0.006512	SELENOK	astrocyte_treated_vs_untreated
ENSG00000113838	3172.43	-0.264475	0.0717782	-3.68688	0.000227016	0.0023363	TBCCD1	astrocyte_treated_vs_untreated
ENSG00000113851	5713.45	0.360408	0.139777	2.5786	0.00992018	0.0441817	CRBN	astrocyte_treated_vs_untreated
ENSG00000113916	13022.7	0.619455	0.20705	2.95595	0.00311707	0.0183414	BCL6	astrocyte_treated_vs_untreated
ENSG00000114019	22529.3	-1.30405	0.409658	-3.16667	0.00154196	0.0105764	AMOTL2	astrocyte_treated_vs_untreated
ENSG00000114026	7114.37	-0.361325	0.0893314	-4.04413	5.25186e-05	0.000702975	OGG1	astrocyte_treated_vs_untreated
ENSG00000114127	6871.09	0.568828	0.113283	5.01563	5.28589e-07	1.54967e-05	XRN1	astrocyte_treated_vs_untreated
ENSG00000114251	6700.41	-1.09779	0.361621	-2.97541	0.00292599	0.0174053	WNT5A	astrocyte_treated_vs_untreated
ENSG00000114279	1955.1	-0.919776	0.248728	-3.72579	0.000194707	0.00206034	FGF12	astrocyte_treated_vs_untreated
ENSG00000114302	18404.7	-0.334993	0.103095	-3.24845	0.00116037	0.00848145	PRKAR2A	astrocyte_treated_vs_untreated
ENSG00000114346	6823.87	-0.668327	0.235177	-2.79785	0.00514443	0.0267687	ECT2	astrocyte_treated_vs_untreated
ENSG00000114391	54327.4	-0.266275	0.0706204	-3.76704	0.000165194	0.00180496	RPL24	astrocyte_treated_vs_untreated
ENSG00000114439	21801.3	0.41276	0.135433	3.03701	0.0023894	0.0148115	BBX	astrocyte_treated_vs_untreated
ENSG00000114473	2168.32	0.309956	0.0679079	4.56636	4.96278e-06	0.000101087	IQCG	astrocyte_treated_vs_untreated
ENSG00000114541	3319.88	1.33989	0.302526	4.36678	1.2609e-05	0.000221	FRMD4B	astrocyte_treated_vs_untreated
ENSG00000114554	78522	-0.751044	0.17181	-4.36317	1.28192e-05	0.000223762	PLXNA1	astrocyte_treated_vs_untreated
ENSG00000114573	22217.4	0.352003	0.101041	3.48082	0.000499875	0.00439126	ATP6V1A	astrocyte_treated_vs_untreated
ENSG00000114626	3898.18	0.69181	0.236424	2.92433	0.00345198	0.0197959	ABTB1	astrocyte_treated_vs_untreated
ENSG00000114646	5892.45	-0.844387	0.29245	-2.91067	0.00360654	0.0204705	CSPG5	astrocyte_treated_vs_untreated
ENSG00000114648	9314.63	-0.324066	0.0959518	-3.37658	0.000733932	0.00598361	KLHL18	astrocyte_treated_vs_untreated
ENSG00000114670	710.817	-0.565906	0.187748	-3.08535	0.00203316	0.0131265	NEK11	astrocyte_treated_vs_untreated
ENSG00000114686	16456.8	-0.418956	0.133639	-3.13117	0.00174112	0.0116296	MRPL3	astrocyte_treated_vs_untreated
ENSG00000114698	376.1	1.07717	0.294002	3.80501	0.000141798	0.00159091	PLSCR4	astrocyte_treated_vs_untreated
ENSG00000114742	17579.8	0.492753	0.130325	3.7752	0.00015988	0.00175407	WDR48	astrocyte_treated_vs_untreated
ENSG00000114744	8198.37	-0.270014	0.072923	-3.70316	0.000212928	0.00222086	COMMD2	astrocyte_treated_vs_untreated
ENSG00000114790	3034.37	-0.971276	0.189145	-5.14704	2.64632e-07	8.71919e-06	ARHGEF26	astrocyte_treated_vs_untreated
ENSG00000114796	8574.17	1.03709	0.27696	3.73605	0.000186936	0.00199216	KLHL24	astrocyte_treated_vs_untreated
ENSG00000114805	11929.9	-1.02791	0.305011	-3.3773	0.000732016	0.0059718	PLCH1	astrocyte_treated_vs_untreated
ENSG00000114841	2307.13	0.506481	0.16253	3.10739	0.00188749	0.0123708	DNAH1	astrocyte_treated_vs_untreated
ENSG00000114850	38212.5	-0.980453	0.197467	-4.94442	7.63708e-07	2.07413e-05	SSR3	astrocyte_treated_vs_untreated
ENSG00000114853	6579.73	-0.445593	0.0953463	-4.67553	2.93201e-06	6.52462e-05	ZBTB47	astrocyte_treated_vs_untreated
ENSG00000114854	2092.43	-1.71181	0.373904	-4.43775	9.09027e-06	0.0001675	TNNC1	astrocyte_treated_vs_untreated
ENSG00000114942	31426.1	-0.637478	0.112023	-5.68515	1.30697e-08	6.60009e-07	EEF1B2	astrocyte_treated_vs_untreated
ENSG00000114956	11023.3	-0.288962	0.0922462	-3.12927	0.00175244	0.0116777	DGUOK	astrocyte_treated_vs_untreated
ENSG00000114982	18554.2	0.184628	0.0619421	2.98155	0.00286791	0.0171362	KANSL3	astrocyte_treated_vs_untreated
ENSG00000114999	24078.4	-0.477326	0.0753903	-6.33344	2.39749e-10	2.12294e-08	TTL	astrocyte_treated_vs_untreated
ENSG00000115008	146.073	0.8151	0.242082	3.32653	0.00087935	0.00687219	IL1A	astrocyte_treated_vs_untreated
ENSG00000115009	43.4621	4.58131	0.549123	7.86616	3.6568e-15	1.35153e-12	CCL20	astrocyte_treated_vs_untreated
ENSG00000115020	12623.6	0.191333	0.0612038	3.1264	0.00176961	0.0117576	PIKFYVE	astrocyte_treated_vs_untreated
ENSG00000115053	112699	-0.292329	0.070248	-4.16097	3.16901e-05	0.000469316	NCL	astrocyte_treated_vs_untreated
ENSG00000115091	70909.4	-0.519004	0.18768	-2.7634	0.00572021	0.0291462	ACTR3	astrocyte_treated_vs_untreated
ENSG00000115107	95523.2	-1.37399	0.381869	-3.62732	0.000286376	0.00280136	STEAP3	astrocyte_treated_vs_untreated
ENSG00000115109	12184.6	-0.262344	0.102328	-2.55723	0.0105509	0.046253	EPB41L5	astrocyte_treated_vs_untreated
ENSG00000115112	626.473	-2.03479	0.534942	-3.79645	0.000146785	0.00163535	TFCP2L1	astrocyte_treated_vs_untreated
ENSG00000115163	1256.74	-1.55549	0.52948	-2.91606	0.00354479	0.0202009	CENPA	astrocyte_treated_vs_untreated
ENSG00000115221	63.7657	-2.02828	0.441455	-4.56296	5.04381e-06	0.000102492	ITGB6	astrocyte_treated_vs_untreated
ENSG00000115226	12797.4	-0.521717	0.184529	-2.81591	0.00486391	0.025681	FNDC4	astrocyte_treated_vs_untreated
ENSG00000115232	11101.2	-2.25278	0.542113	-4.279	1.87738e-05	0.000305923	ITGA4	astrocyte_treated_vs_untreated
ENSG00000115239	6881.41	0.267021	0.104518	2.54654	0.0108796	0.0473062	ASB3	astrocyte_treated_vs_untreated
ENSG00000115241	29300.1	-0.240949	0.0832343	-2.89156	0.00383331	0.0214521	PPM1G	astrocyte_treated_vs_untreated
ENSG00000115257	1913.16	0.498483	0.16854	2.97039	0.00297425	0.0176271	PCSK4	astrocyte_treated_vs_untreated
ENSG00000115267	13177.1	4.18929	0.438176	9.3339	1.0205e-20	9.63877e-18	IFIH1	astrocyte_treated_vs_untreated
ENSG00000115268	75352.1	-0.213004	0.0676866	-3.1432	0.00167113	0.0112535	RPS15	astrocyte_treated_vs_untreated
ENSG00000115289	2435.04	0.338821	0.125773	2.69283	0.00708486	0.0342064	PCGF1	astrocyte_treated_vs_untreated
ENSG00000115310	184659	-0.504836	0.160233	-3.15531	0.00160325	0.0108855	RTN4	astrocyte_treated_vs_untreated
ENSG00000115317	5369.09	0.234099	0.0772337	3.03153	0.00243318	0.0150427	HTRA2	astrocyte_treated_vs_untreated
ENSG00000115350	3815.07	-0.476939	0.134045	-3.55454	0.000378648	0.00351777	POLE4	astrocyte_treated_vs_untreated
ENSG00000115414	685608	-0.700451	0.242968	-2.82703	0.00469825	0.0250554	FN1	astrocyte_treated_vs_untreated
ENSG00000115415	103523	2.69523	0.381173	6.89294	5.46496e-12	8.05592e-10	STAT1	astrocyte_treated_vs_untreated
ENSG00000115419	15395.1	-1.22948	0.188575	-6.52615	6.74817e-11	7.08592e-09	GLS	astrocyte_treated_vs_untreated
ENSG00000115446	6246.27	0.252551	0.0900462	2.80466	0.00503691	0.026322	UNC50	astrocyte_treated_vs_untreated
ENSG00000115457	211083	-0.854174	0.202321	-4.24927	2.14468e-05	0.000340769	IGFBP2	astrocyte_treated_vs_untreated
ENSG00000115461	737782	-1.03694	0.350467	-2.98344	0.00285027	0.0170508	IGFBP5	astrocyte_treated_vs_untreated
ENSG00000115468	5621.57	2.42966	0.412551	5.85277	4.83459e-09	2.83602e-07	EFHD1	astrocyte_treated_vs_untreated
ENSG00000115474	109.337	-1.31039	0.482525	-2.89573	0.00378276	0.0212111	KCNJ13	astrocyte_treated_vs_untreated
ENSG00000115484	40473.6	-0.197933	0.0703154	-2.81418	0.0048902	0.0257772	CCT4	astrocyte_treated_vs_untreated
ENSG00000115486	13551.6	-0.676509	0.200487	-3.38643	0.000708078	0.00581184	GGCX	astrocyte_treated_vs_untreated
ENSG00000115504	18620.2	-0.463292	0.12706	-3.65495	0.000257227	0.00258057	EHBP1	astrocyte_treated_vs_untreated
ENSG00000115524	74000	0.206379	0.0809341	2.54983	0.0107775	0.0470067	SF3B1	astrocyte_treated_vs_untreated
ENSG00000115525	3562.59	-1.36499	0.259487	-5.23633	1.638e-07	5.79148e-06	ST3GAL5	astrocyte_treated_vs_untreated
ENSG00000115539	6120.19	-0.491154	0.141783	-3.45929	0.000541599	0.00467564	PDCL3	astrocyte_treated_vs_untreated
ENSG00000115556	1392.55	0.886257	0.241863	3.63249	0.000280696	0.00275743	PLCD4	astrocyte_treated_vs_untreated
ENSG00000115641	20123.8	-1.97452	0.371941	-5.31496	1.06679e-07	4.01849e-06	FHL2	astrocyte_treated_vs_untreated
ENSG00000115648	1473.34	-2.31413	0.491077	-4.7908	1.66115e-06	4.00404e-05	MLPH	astrocyte_treated_vs_untreated
ENSG00000115657	8669.79	0.423167	0.122318	3.45281	0.000554782	0.00477008	ABCB6	astrocyte_treated_vs_untreated
ENSG00000115677	142817	-0.31343	0.115075	-2.72275	0.00647405	0.031984	HDLBP	astrocyte_treated_vs_untreated
ENSG00000115694	33471.7	-0.359246	0.0707594	-5.07476	3.87995e-07	1.21556e-05	STK25	astrocyte_treated_vs_untreated
ENSG00000115738	7115.01	1.59678	0.475278	3.20967	0.00132888	0.00939539	ID2	astrocyte_treated_vs_untreated
ENSG00000115758	74963.2	-0.353419	0.139029	-2.53591	0.0112157	0.0483553	ODC1	astrocyte_treated_vs_untreated
ENSG00000115761	4998.94	-0.207223	0.0750847	-2.75982	0.00578339	0.0294093	NOL10	astrocyte_treated_vs_untreated
ENSG00000115806	28035.4	-0.38772	0.0795925	-4.86817	1.12636e-06	2.8927e-05	GORASP2	astrocyte_treated_vs_untreated
ENSG00000115825	10017.8	-0.233255	0.0809212	-2.88575	0.0039048	0.0217709	PRKD3	astrocyte_treated_vs_untreated
ENSG00000115840	6451.57	-0.200165	0.0772988	-2.59206	0.00954027	0.0428942	SLC25A12	astrocyte_treated_vs_untreated
ENSG00000115850	33.0379	-2.25767	0.469457	-4.85672	1.19347e-06	3.04662e-05	LCT	astrocyte_treated_vs_untreated
ENSG00000115884	64032.4	-2.08628	0.406113	-5.19295	2.06993e-07	7.04771e-06	SDC1	astrocyte_treated_vs_untreated
ENSG00000115902	13354	-0.480802	0.14625	-3.28443	0.00102188	0.00769693	SLC1A4	astrocyte_treated_vs_untreated
ENSG00000115935	13963.3	-0.619058	0.164474	-3.75764	0.000171526	0.00185822	WIPF1	astrocyte_treated_vs_untreated
ENSG00000115946	4869.92	-0.316016	0.113505	-2.78264	0.00539193	0.0278181	PNO1	astrocyte_treated_vs_untreated
ENSG00000115956	190.446	2.80565	0.455134	5.78172	7.39405e-09	4.03775e-07	PLEK	astrocyte_treated_vs_untreated
ENSG00000115993	21270.1	-0.484657	0.162867	-2.98885	0.00280034	0.0168111	TRAK2	astrocyte_treated_vs_untreated
ENSG00000116106	18726.8	-1.00664	0.227624	-4.35438	1.33446e-05	0.000231349	EPHA4	astrocyte_treated_vs_untreated
ENSG00000116120	11902.6	-0.612477	0.174222	-3.51263	0.000443696	0.00399546	FARSB	astrocyte_treated_vs_untreated
ENSG00000116132	9530.06	1.01783	0.261945	3.92896	8.53129e-05	0.00106026	PRRX1	astrocyte_treated_vs_untreated
ENSG00000116133	91642	-1.932	0.27551	-7.01655	2.2741e-12	3.69388e-10	DHCR24	astrocyte_treated_vs_untreated
ENSG00000116147	904.816	-1.56063	0.608499	-2.71803	0.00656728	0.0322655	TNR	astrocyte_treated_vs_untreated
ENSG00000116151	1396.88	0.531763	0.161164	3.30798	0.000939729	0.00724674	MORN1	astrocyte_treated_vs_untreated
ENSG00000116191	4436.89	-0.583959	0.13595	-4.27662	1.89753e-05	0.000309008	RALGPS2	astrocyte_treated_vs_untreated
ENSG00000116212	6928.59	-0.296151	0.0815853	-3.62482	0.00028916	0.00281779	LRRC42	astrocyte_treated_vs_untreated
ENSG00000116221	16943.5	-0.189393	0.0716423	-2.63964	0.0082994	0.0386084	MRPL37	astrocyte_treated_vs_untreated
ENSG00000116237	21210.9	-0.469658	0.157481	-2.97912	0.00289075	0.0172177	ICMT	astrocyte_treated_vs_untreated
ENSG00000116251	43537	-0.300289	0.0747018	-4.01636	5.9104e-05	0.000774548	RPL22	astrocyte_treated_vs_untreated
ENSG00000116266	6844.54	0.448769	0.128896	3.4715	0.000517563	0.00451129	STXBP3	astrocyte_treated_vs_untreated
ENSG00000116285	62419	-1.4349	0.399813	-3.56387	0.000365423	0.00341187	ERRFI1	astrocyte_treated_vs_untreated
ENSG00000116329	337.255	-1.77655	0.32824	-5.35086	8.75371e-08	3.41864e-06	OPRD1	astrocyte_treated_vs_untreated
ENSG00000116353	4282.41	-0.287992	0.0939307	-3.06607	0.0021689	0.0137693	MECR	astrocyte_treated_vs_untreated
ENSG00000116396	1068.12	-0.702167	0.262828	-2.69356	0.00706937	0.034164	KCNC4	astrocyte_treated_vs_untreated
ENSG00000116455	11616.7	-0.526523	0.130313	-4.03748	5.40296e-05	0.00071849	WDR77	astrocyte_treated_vs_untreated
ENSG00000116473	7632.29	-0.47172	0.0863681	-5.46397	4.65608e-08	1.96263e-06	RAP1A	astrocyte_treated_vs_untreated
ENSG00000116514	10095	0.461779	0.176654	2.57335	0.0100719	0.0446855	RNF19B	astrocyte_treated_vs_untreated
ENSG00000116544	1722.5	-1.20996	0.408086	-2.92069	0.00349258	0.0199825	DLGAP3	astrocyte_treated_vs_untreated
ENSG00000116560	64007.6	-0.477148	0.173381	-2.74947	0.00596912	0.0301733	SFPQ	astrocyte_treated_vs_untreated
ENSG00000116574	3156.85	0.843947	0.252057	3.30091	0.000963702	0.00738916	RHOU	astrocyte_treated_vs_untreated
ENSG00000116641	20903.3	-0.313313	0.0909798	-3.44391	0.000573363	0.00489518	DOCK7	astrocyte_treated_vs_untreated
ENSG00000116649	19752.3	-0.488161	0.117948	-4.1338	3.56816e-05	0.000517312	SRM	astrocyte_treated_vs_untreated
ENSG00000116661	1965.24	1.40621	0.27915	5.1989	2.00473e-07	6.84398e-06	FBXO2	astrocyte_treated_vs_untreated
ENSG00000116663	1879.48	1.67879	0.322136	5.25585	1.47343e-07	5.32757e-06	FBXO6	astrocyte_treated_vs_untreated
ENSG00000116668	1186.64	0.769448	0.166276	4.61805	3.87372e-06	8.27367e-05	SWT1	astrocyte_treated_vs_untreated
ENSG00000116691	5894.94	-0.480813	0.0991732	-4.85267	1.21808e-06	3.10325e-05	MIIP	astrocyte_treated_vs_untreated
ENSG00000116698	30936.7	0.217024	0.0575961	3.76876	0.000164063	0.00179414	SMG7	astrocyte_treated_vs_untreated
ENSG00000116701	260.228	-1.62914	0.246764	-6.66806	2.59212e-11	3.10349e-09	NCF2	astrocyte_treated_vs_untreated
ENSG00000116704	11775.8	-0.503473	0.189805	-2.66224	0.00776231	0.036667	SLC35D1	astrocyte_treated_vs_untreated
ENSG00000116745	1889.74	-1.80368	0.434172	-4.24954	2.14213e-05	0.000340577	RPE65	astrocyte_treated_vs_untreated
ENSG00000116750	4012.68	-0.355241	0.0955315	-3.71334	0.000204544	0.00214397	UCHL5	astrocyte_treated_vs_untreated
ENSG00000116774	1509.53	-1.87601	0.358098	-5.27098	1.357e-07	4.93669e-06	OLFML3	astrocyte_treated_vs_untreated
ENSG00000116786	26624.3	0.33512	0.108741	3.07797	0.00208416	0.0133611	PLEKHM2	astrocyte_treated_vs_untreated
ENSG00000116857	21215.4	0.15133	0.0535237	2.82798	0.00468421	0.0250067	TMEM9	astrocyte_treated_vs_untreated
ENSG00000116906	11480.2	-0.312226	0.0645439	-4.8354	1.32879e-06	3.32551e-05	GNPAT	astrocyte_treated_vs_untreated
ENSG00000116954	10592.8	0.460742	0.153718	2.99196	0.0027719	0.0167071	RRAGC	astrocyte_treated_vs_untreated
ENSG00000116977	5872.37	0.385577	0.125819	3.06497	0.0021769	0.0138064	LGALS8	astrocyte_treated_vs_untreated
ENSG00000116985	2020.71	-1.55892	0.416053	-3.68827	0.000225788	0.00232743	BMP8B	astrocyte_treated_vs_untreated
ENSG00000117013	282.991	-0.468404	0.145951	-3.22805	0.00124637	0.00897304	KCNQ4	astrocyte_treated_vs_untreated
ENSG00000117115	1404.45	-1.74036	0.521028	-3.35716	0.000787472	0.00631606	PADI2	astrocyte_treated_vs_untreated
ENSG00000117122	18132.2	-1.2318	0.238844	-5.1626	2.43539e-07	8.08687e-06	MFAP2	astrocyte_treated_vs_untreated
ENSG00000117143	10344.2	-1.20215	0.269415	-4.4519	8.51139e-06	0.000158205	UAP1	astrocyte_treated_vs_untreated
ENSG00000117152	6104.47	-2.1371	0.456942	-4.70313	2.56204e-06	5.8181e-05	RGS4	astrocyte_treated_vs_untreated
ENSG00000117174	4769.02	-0.285665	0.0813107	-3.51069	0.000446948	0.00401624	ZNHIT6	astrocyte_treated_vs_untreated
ENSG00000117215	34.0897	2.00024	0.569495	3.1315	0.00173916	0.0116227	PLA2G2D	astrocyte_treated_vs_untreated
ENSG00000117222	5935.93	0.117585	0.0415832	2.82875	0.00467296	0.024978	RBBP5	astrocyte_treated_vs_untreated
ENSG00000117262	3666.17	-0.131202	0.0466459	-2.81358	0.00489931	0.0258053	GPR89A	astrocyte_treated_vs_untreated
ENSG00000117266	2196.62	2.09075	0.388419	5.60922	2.03242e-08	9.47546e-07	CDK18	astrocyte_treated_vs_untreated
ENSG00000117280	4312.47	0.811201	0.245798	3.25301	0.00114191	0.00838219	RAB29	astrocyte_treated_vs_untreated
ENSG00000117305	6443.06	0.406393	0.146143	2.77813	0.00546728	0.0281443	HMGCL	astrocyte_treated_vs_untreated
ENSG00000117318	20039.9	2.18581	0.317265	6.81401	9.49119e-12	1.31546e-09	ID3	astrocyte_treated_vs_untreated
ENSG00000117394	123961	-0.910758	0.294639	-3.08704	0.00202158	0.0130649	SLC2A1	astrocyte_treated_vs_untreated
ENSG00000117395	11833.1	-0.41324	0.0798425	-5.17433	2.2873e-07	7.66502e-06	EBNA1BP2	astrocyte_treated_vs_untreated
ENSG00000117399	11767	-1.43484	0.474885	-2.9604	0.00307239	0.0181077	CDC20	astrocyte_treated_vs_untreated
ENSG00000117411	23505	-0.701847	0.0933306	-7.51811	5.55758e-14	1.55747e-11	B4GALT2	astrocyte_treated_vs_untreated
ENSG00000117450	75332.5	-0.863551	0.189541	-4.54961	5.37457e-06	0.000107753	PRDX1	astrocyte_treated_vs_untreated
ENSG00000117479	2160.46	-0.596175	0.15091	-3.94054	8.12991e-05	0.00101334	SLC19A2	astrocyte_treated_vs_untreated
ENSG00000117480	2641.84	0.804991	0.313765	2.73478	0.00624227	0.0312016	FAAH	astrocyte_treated_vs_untreated
ENSG00000117500	13862.9	-0.24515	0.0885327	-2.77089	0.00559037	0.0286161	TMED5	astrocyte_treated_vs_untreated
ENSG00000117505	11636.4	-0.155761	0.0550538	-2.82774	0.00468777	0.0250204	DR1	astrocyte_treated_vs_untreated
ENSG00000117519	133698	-0.692179	0.19653	-3.53603	0.00040619	0.00372747	CNN3	astrocyte_treated_vs_untreated
ENSG00000117523	65642.1	0.172256	0.0664557	2.59214	0.00953814	0.0428922	PRRC2C	astrocyte_treated_vs_untreated
ENSG00000117533	2703.89	-0.437909	0.109744	-3.98786	6.66726e-05	0.000858729	VAMP4	astrocyte_treated_vs_untreated
ENSG00000117595	158.586	2.99651	0.506444	5.97377	2.31832e-09	1.50821e-07	IRF6	astrocyte_treated_vs_untreated
ENSG00000117597	5199.54	0.428003	0.150961	2.8238	0.00474577	0.0252349	UTP25	astrocyte_treated_vs_untreated
ENSG00000117600	11485.1	-0.92157	0.320904	-2.88924	0.00386171	0.0215731	PLPPR4	astrocyte_treated_vs_untreated
ENSG00000117614	7119.74	0.323294	0.0950478	3.4009	0.000671653	0.0055775	SYF2	astrocyte_treated_vs_untreated
ENSG00000117643	10862	0.762786	0.200728	3.76676	0.00016538	0.00180622	MAN1C1	astrocyte_treated_vs_untreated
ENSG00000117676	2288.71	0.393875	0.134437	2.94887	0.00318936	0.0186765	RPS6KA1	astrocyte_treated_vs_untreated
ENSG00000117758	15215	-0.56932	0.101405	-5.61905	1.92014e-08	9.03198e-07	STX12	astrocyte_treated_vs_untreated
ENSG00000117877	2545.04	-0.755097	0.141735	-5.3269	9.99043e-08	3.80831e-06	CD3EAP	astrocyte_treated_vs_untreated
ENSG00000117899	14189.9	-0.396862	0.146083	-2.71774	0.00657289	0.0322847	MESD	astrocyte_treated_vs_untreated
ENSG00000117984	105769	0.663348	0.224039	2.94607	0.00321836	0.0187941	CTSD	astrocyte_treated_vs_untreated
ENSG00000118046	16551.1	0.253802	0.0826956	3.06807	0.00215446	0.0137083	STK11	astrocyte_treated_vs_untreated
ENSG00000118162	2559.64	0.218057	0.0575816	3.78502	0.000153697	0.00169899	KPTN	astrocyte_treated_vs_untreated
ENSG00000118193	2472.41	-1.3579	0.436886	-3.05249	0.00226952	0.0142555	KIF14	astrocyte_treated_vs_untreated
ENSG00000118242	1998.75	0.765611	0.266476	2.78956	0.00527798	0.0273242	MREG	astrocyte_treated_vs_untreated
ENSG00000118257	155856	0.654963	0.191693	3.40782	0.000654845	0.00546104	NRP2	astrocyte_treated_vs_untreated
ENSG00000118263	19109.1	-0.7681	0.17189	-4.47613	7.60092e-06	0.000143478	KLF7	astrocyte_treated_vs_untreated
ENSG00000118292	2034.46	0.791584	0.215361	3.61015	0.000306024	0.00294944	C1orf54	astrocyte_treated_vs_untreated
ENSG00000118322	609.424	-1.02454	0.40375	-2.52686	0.0115088	0.0492364	ATP10B	astrocyte_treated_vs_untreated
ENSG00000118482	14235.4	0.419588	0.119774	3.509	0.000449787	0.00403199	PHF3	astrocyte_treated_vs_untreated
ENSG00000118503	7632.56	2.52068	0.435875	5.77585	7.65636e-09	4.16317e-07	TNFAIP3	astrocyte_treated_vs_untreated
ENSG00000118513	469.396	-1.4116	0.343454	-4.08879	4.33626e-05	0.000602634	MYB	astrocyte_treated_vs_untreated
ENSG00000118515	4837.71	-0.757136	0.3032	-2.5616	0.010419	0.0458192	SGK1	astrocyte_treated_vs_untreated
ENSG00000118523	105462	-2.79509	0.883695	-3.22409	0.00126375	0.00906035	CTGF	astrocyte_treated_vs_untreated
ENSG00000118579	13393.1	0.306865	0.100938	3.04528	0.00232463	0.0145243	MED28	astrocyte_treated_vs_untreated
ENSG00000118596	1125.25	-1.11759	0.266887	-4.2277	2.3609e-05	0.000368919	SLC16A7	astrocyte_treated_vs_untreated
ENSG00000118600	2825.95	-0.262918	0.0722867	-3.63518	0.000277785	0.00273411	RXYLT1	astrocyte_treated_vs_untreated
ENSG00000118620	2428.04	-0.504736	0.15445	-3.25947	0.0011162	0.00825268	ZNF430	astrocyte_treated_vs_untreated
ENSG00000118640	75.2605	0.807379	0.230459	3.47912	0.000503069	0.00441476	VAMP8	astrocyte_treated_vs_untreated
ENSG00000118655	3627.71	-0.354575	0.136909	-2.58642	0.00969794	0.0434334	DCLRE1B	astrocyte_treated_vs_untreated
ENSG00000118785	79439.3	-1.34153	0.367027	-3.73282	0.000189345	0.00201363	SPP1	astrocyte_treated_vs_untreated
ENSG00000118849	175.877	2.12004	0.309698	6.90662	4.96343e-12	7.40218e-10	RARRES1	astrocyte_treated_vs_untreated
ENSG00000118894	3337.7	-0.399382	0.107758	-3.70823	0.000208714	0.00218498	EEF2KMT	astrocyte_treated_vs_untreated
ENSG00000118939	2729.86	-0.470769	0.14772	-3.18504	0.00144732	0.0100571	UCHL3	astrocyte_treated_vs_untreated
ENSG00000118960	6166.99	0.706719	0.17123	4.12457	3.7142e-05	0.000533031	HS1BP3	astrocyte_treated_vs_untreated
ENSG00000118971	40686.1	-0.536368	0.133112	-4.03501	5.46011e-05	0.000724473	CCND2	astrocyte_treated_vs_untreated
ENSG00000118997	450.114	0.679101	0.172599	3.92415	8.70347e-05	0.00107693	DNAH7	astrocyte_treated_vs_untreated
ENSG00000119138	3306.63	0.825183	0.301654	2.69334	0.00707403	0.03418	KLF9	astrocyte_treated_vs_untreated
ENSG00000119185	10113.3	-0.629431	0.104592	-6.01461	1.80324e-09	1.21689e-07	ITGB1BP1	astrocyte_treated_vs_untreated
ENSG00000119242	6482.08	-0.352043	0.115459	-3.04429	0.00233229	0.014551	CCDC92	astrocyte_treated_vs_untreated
ENSG00000119285	10121.6	-0.354738	0.0666923	-5.31751	1.05195e-07	3.97433e-06	HEATR1	astrocyte_treated_vs_untreated
ENSG00000119318	43442.6	-0.263948	0.0683185	-3.86126	0.000112802	0.00131858	RAD23B	astrocyte_treated_vs_untreated
ENSG00000119326	7069.6	-1.17106	0.30732	-3.81291	0.000137339	0.00154701	CTNNAL1	astrocyte_treated_vs_untreated
ENSG00000119333	15085.2	-0.291304	0.0905612	-3.20973	0.00132858	0.00939539	WDR34	astrocyte_treated_vs_untreated
ENSG00000119383	51452.7	0.305685	0.0927095	3.29544	0.000982686	0.00749864	PTPA	astrocyte_treated_vs_untreated
ENSG00000119403	15875	-0.368307	0.142097	-2.57101	0.0101403	0.0448939	PHF19	astrocyte_treated_vs_untreated
ENSG00000119408	38415.7	-0.650768	0.19264	-3.37177	0.000746864	0.00606964	NEK6	astrocyte_treated_vs_untreated
ENSG00000119411	87.0334	3.67779	0.447326	7.98996	1.34986e-15	5.37877e-13	BSPRY	astrocyte_treated_vs_untreated
ENSG00000119431	2481.31	0.995826	0.188084	5.28616	1.24909e-07	4.60323e-06	HDHD3	astrocyte_treated_vs_untreated
ENSG00000119471	11252.4	0.124384	0.0490039	2.53604	0.0112113	0.0483528	HSDL2	astrocyte_treated_vs_untreated
ENSG00000119616	8187.97	-0.222017	0.0724518	-3.06617	0.00216822	0.0137684	FCF1	astrocyte_treated_vs_untreated
ENSG00000119630	227.895	0.932172	0.367387	2.55954	0.0104812	0.0460033	PGF	astrocyte_treated_vs_untreated
ENSG00000119636	1429.99	-0.617727	0.109915	-5.62005	1.90901e-08	9.0155e-07	BBOF1	astrocyte_treated_vs_untreated
ENSG00000119650	5216.37	0.301915	0.0873791	3.45307	0.000554242	0.00476704	IFT43	astrocyte_treated_vs_untreated
ENSG00000119669	60895.4	0.311871	0.0911494	3.42626	0.000611947	0.0051629	IRF2BPL	astrocyte_treated_vs_untreated
ENSG00000119681	54433.2	-1.28493	0.290122	-4.42451	9.66601e-06	0.000176198	LTBP2	astrocyte_treated_vs_untreated
ENSG00000119686	1675.26	-0.918987	0.205906	-4.46681	7.93936e-06	0.000148765	FLVCR2	astrocyte_treated_vs_untreated
ENSG00000119699	17804	1.40878	0.278721	4.99679	5.8292e-07	1.67594e-05	TGFB3	astrocyte_treated_vs_untreated
ENSG00000119703	346.658	0.900283	0.266329	3.40989	0.000649885	0.00542855	ZC2HC1C	astrocyte_treated_vs_untreated
ENSG00000119707	22245.7	-0.278212	0.10811	-2.57311	0.0100789	0.0447089	RBM25	astrocyte_treated_vs_untreated
ENSG00000119714	425.376	-0.903417	0.268128	-3.40043	0.000672797	0.00558518	GPR68	astrocyte_treated_vs_untreated
ENSG00000119720	5536.92	0.371341	0.103774	3.58201	0.000340962	0.00322045	NRDE2	astrocyte_treated_vs_untreated
ENSG00000119737	321.537	-0.662571	0.173769	-3.82848	0.000128939	0.0014686	GPR75	astrocyte_treated_vs_untreated
ENSG00000119760	16627.6	0.336568	0.100366	3.35337	0.000798337	0.00637819	SUPT7L	astrocyte_treated_vs_untreated
ENSG00000119787	5291.29	-0.332081	0.0751201	-4.42281	9.74255e-06	0.000177214	ATL2	astrocyte_treated_vs_untreated
ENSG00000119812	12209.2	-0.645168	0.141468	-4.55964	5.12406e-06	0.000103957	FAM98A	astrocyte_treated_vs_untreated
ENSG00000119844	6187.96	0.253338	0.0796269	3.18193	0.00146298	0.0101488	AFTPH	astrocyte_treated_vs_untreated
ENSG00000119865	2176.72	0.694107	0.210205	3.33124	0.000864587	0.00678117	CNRIP1	astrocyte_treated_vs_untreated
ENSG00000119878	2449.22	0.361816	0.0876075	4.12777	3.66293e-05	0.000527156	CRIPT	astrocyte_treated_vs_untreated
ENSG00000119900	5496.53	0.689611	0.203335	3.36565	0.000763626	0.00616503	OGFRL1	astrocyte_treated_vs_untreated
ENSG00000119913	68.5192	-1.48273	0.431905	-3.49631	0.000471743	0.00419323	TECTB	astrocyte_treated_vs_untreated
ENSG00000119917	41096.7	4.43123	0.545243	7.96416	1.66353e-15	6.52667e-13	IFIT3	astrocyte_treated_vs_untreated
ENSG00000119922	21365.9	4.48177	0.447802	9.67134	3.99107e-22	4.24085e-19	IFIT2	astrocyte_treated_vs_untreated
ENSG00000119927	9932.19	-1.10208	0.275939	-3.97199	7.12761e-05	0.000907027	GPAM	astrocyte_treated_vs_untreated
ENSG00000119938	1299.56	-0.814299	0.2149	-3.80861	0.000139751	0.00157071	PPP1R3C	astrocyte_treated_vs_untreated
ENSG00000119950	9057.18	0.711775	0.185275	3.83243	0.000126882	0.00145036	MXI1	astrocyte_treated_vs_untreated
ENSG00000119953	5050.73	-0.219444	0.0683042	-3.21177	0.00131921	0.00936071	SMNDC1	astrocyte_treated_vs_untreated
ENSG00000119979	6950.95	-0.196445	0.0763158	-2.5723	0.0101025	0.0447975	FAM45A	astrocyte_treated_vs_untreated
ENSG00000120063	15978.8	0.242279	0.0919003	2.63047	0.00852668	0.0394426	GNA13	astrocyte_treated_vs_untreated
ENSG00000120075	822.291	-2.63267	0.58974	-4.77537	1.79377e-06	4.2593e-05	HOXB5	astrocyte_treated_vs_untreated
ENSG00000120093	3977.76	-2.21481	0.63968	-3.52824	0.000418334	0.00382104	HOXB3	astrocyte_treated_vs_untreated
ENSG00000120129	14285.4	0.63519	0.199564	3.14184	0.00167887	0.0112989	DUSP1	astrocyte_treated_vs_untreated
ENSG00000120137	30661.3	-0.275722	0.0769142	-3.5829	0.000339805	0.00321428	PANK3	astrocyte_treated_vs_untreated
ENSG00000120253	7827.77	-0.193207	0.0737956	-2.617	0.00887073	0.0406507	NUP43	astrocyte_treated_vs_untreated
ENSG00000120254	11137.9	-0.576891	0.150578	-3.82484	0.000130859	0.00148848	MTHFD1L	astrocyte_treated_vs_untreated
ENSG00000120262	180.495	0.481679	0.169214	2.81988	0.00480412	0.0254496	CCDC170	astrocyte_treated_vs_untreated
ENSG00000120306	17116.7	0.70279	0.175883	3.96309	7.39862e-05	0.00093452	CYSTM1	astrocyte_treated_vs_untreated
ENSG00000120334	1644.31	-0.393146	0.152317	-2.5769	0.00996922	0.0443459	CENPL	astrocyte_treated_vs_untreated
ENSG00000120337	246.274	1.59083	0.745297	2.65426	0.00794836	0.0373157	TNFSF18	astrocyte_treated_vs_untreated
ENSG00000120370	2400.99	0.24482	0.0898163	2.72409	0.00644783	0.0318977	GORAB	astrocyte_treated_vs_untreated
ENSG00000120437	23756.2	-1.85912	0.315623	-5.92377	3.14651e-09	1.96949e-07	ACAT2	astrocyte_treated_vs_untreated
ENSG00000120438	36268.8	-0.262815	0.0674715	-3.89357	9.87804e-05	0.00118881	TCP1	astrocyte_treated_vs_untreated
ENSG00000120457	63.6463	-1.59406	0.303115	-5.24325	1.57772e-07	5.61565e-06	KCNJ5	astrocyte_treated_vs_untreated
ENSG00000120509	10380.2	-0.384659	0.129583	-2.97073	0.00297093	0.0176123	PDZD11	astrocyte_treated_vs_untreated
ENSG00000120519	1029.19	0.309108	0.0811486	3.80701	0.000140658	0.00158021	SLC10A7	astrocyte_treated_vs_untreated
ENSG00000120647	2492.38	0.338135	0.131295	2.58716	0.0096771	0.0433794	CCDC77	astrocyte_treated_vs_untreated
ENSG00000120686	11548.4	-0.227057	0.0724823	-3.1315	0.00173916	0.0116227	UFM1	astrocyte_treated_vs_untreated
ENSG00000120690	7103.67	0.424064	0.16204	2.5974	0.00939325	0.0424238	ELF1	astrocyte_treated_vs_untreated
ENSG00000120693	2086.4	1.8675	0.448431	4.08399	4.42686e-05	0.000612222	SMAD9	astrocyte_treated_vs_untreated
ENSG00000120696	2559.38	0.617473	0.23607	2.63805	0.00833839	0.0387474	KBTBD7	astrocyte_treated_vs_untreated
ENSG00000120708	167813	-1.2495	0.41361	-3.06763	0.00215766	0.0137133	TGFBI	astrocyte_treated_vs_untreated
ENSG00000120727	16297.4	0.255291	0.0707874	3.60781	0.000308787	0.00297131	PAIP2	astrocyte_treated_vs_untreated
ENSG00000120733	38736	0.446623	0.126515	3.5348	0.00040809	0.0037405	KDM3B	astrocyte_treated_vs_untreated
ENSG00000120742	20869.5	-0.36391	0.0864334	-4.20876	2.56773e-05	0.000394388	SERP1	astrocyte_treated_vs_untreated
ENSG00000120798	3932.22	0.235777	0.0905748	2.60349	0.00922789	0.0418716	NR2C1	astrocyte_treated_vs_untreated
ENSG00000120800	9058.24	-0.331825	0.130912	-2.53411	0.0112735	0.0485199	UTP20	astrocyte_treated_vs_untreated
ENSG00000120896	19859.2	-0.362566	0.104834	-3.45193	0.000556602	0.00478257	SORBS3	astrocyte_treated_vs_untreated
ENSG00000120899	4164.83	1.12255	0.198709	5.59783	2.17056e-08	1.00237e-06	PTK2B	astrocyte_treated_vs_untreated
ENSG00000120913	6433.34	-0.87971	0.28943	-3.00836	0.00262659	0.0160018	PDLIM2	astrocyte_treated_vs_untreated
ENSG00000120915	1835.55	1.36922	0.216413	6.41133	1.44255e-10	1.38301e-08	EPHX2	astrocyte_treated_vs_untreated
ENSG00000120937	83.6937	-3.6983	0.675932	-5.58121	2.38846e-08	1.08575e-06	NPPB	astrocyte_treated_vs_untreated
ENSG00000120992	8217.73	-0.536262	0.123537	-4.33751	1.44103e-05	0.000246349	LYPLA1	astrocyte_treated_vs_untreated
ENSG00000121039	6746.41	0.752492	0.276645	2.62823	0.00858315	0.039632	RDH10	astrocyte_treated_vs_untreated
ENSG00000121057	8784.54	0.521039	0.166035	3.14087	0.00168449	0.0113226	AKAP1	astrocyte_treated_vs_untreated
ENSG00000121060	34602.4	1.66579	0.289824	5.67647	1.37504e-08	6.90281e-07	TRIM25	astrocyte_treated_vs_untreated
ENSG00000121104	2579.22	0.465024	0.143068	3.25081	0.00115078	0.00842697	FAM117A	astrocyte_treated_vs_untreated
ENSG00000121152	4262.66	-1.4043	0.460181	-3.06991	0.00214127	0.0136448	NCAPH	astrocyte_treated_vs_untreated
ENSG00000121207	1426.1	2.03609	0.278208	7.40797	1.28249e-13	3.05665e-11	LRAT	astrocyte_treated_vs_untreated
ENSG00000121210	7531.85	-0.764638	0.281791	-2.68997	0.00714576	0.0344092	TMEM131L	astrocyte_treated_vs_untreated
ENSG00000121211	897.067	-0.76454	0.248464	-3.0599	0.0022141	0.0139693	MND1	astrocyte_treated_vs_untreated
ENSG00000121270	132.1	0.553878	0.185976	2.93627	0.00332187	0.0192183	ABCC11	astrocyte_treated_vs_untreated
ENSG00000121289	13862.6	-0.194095	0.0664446	-2.92208	0.00347708	0.0199085	CEP89	astrocyte_treated_vs_untreated
ENSG00000121297	1196.02	-1.32012	0.450862	-2.88854	0.0038703	0.0216116	TSHZ3	astrocyte_treated_vs_untreated
ENSG00000121310	1378.11	0.86998	0.232241	3.8023	0.000143357	0.00160486	ECHDC2	astrocyte_treated_vs_untreated
ENSG00000121316	88.2883	0.999712	0.380888	2.80134	0.00508901	0.0265507	PLBD1	astrocyte_treated_vs_untreated
ENSG00000121413	23288.1	0.576014	0.119217	4.83552	1.328e-06	3.32551e-05	ZSCAN18	astrocyte_treated_vs_untreated
ENSG00000121481	5572.51	-0.342587	0.0966406	-3.54658	0.000390263	0.00360076	RNF2	astrocyte_treated_vs_untreated
ENSG00000121486	3764.31	0.264462	0.100403	2.62896	0.0085647	0.0395687	TRMT1L	astrocyte_treated_vs_untreated
ENSG00000121577	285.573	0.719988	0.2406	2.97139	0.00296451	0.0175932	POPDC2	astrocyte_treated_vs_untreated
ENSG00000121594	22.7832	3.56517	0.762531	4.25601	2.08105e-05	0.00033315	CD80	astrocyte_treated_vs_untreated
ENSG00000121644	12783.8	-0.323795	0.0656383	-4.93045	8.20421e-07	2.20933e-05	DESI2	astrocyte_treated_vs_untreated
ENSG00000121671	7212.74	0.513978	0.122331	4.20897	2.56535e-05	0.000394343	CRY2	astrocyte_treated_vs_untreated
ENSG00000121680	4382.57	0.295143	0.0743983	3.96528	7.33097e-05	0.000928274	PEX16	astrocyte_treated_vs_untreated
ENSG00000121742	7.9383	-3.03527	0.757508	-4.09906	4.14831e-05	0.000581585	GJB6	astrocyte_treated_vs_untreated
ENSG00000121749	5836.73	0.599957	0.120094	4.99612	5.84947e-07	1.67918e-05	TBC1D15	astrocyte_treated_vs_untreated
ENSG00000121764	84.6874	-1.75134	0.390361	-4.50056	6.77749e-06	0.000130541	HCRTR1	astrocyte_treated_vs_untreated
ENSG00000121766	13309.6	-0.26684	0.0905848	-2.94457	0.00323407	0.0188386	ZCCHC17	astrocyte_treated_vs_untreated
ENSG00000121858	7204.91	2.7026	0.495805	5.22093	1.78023e-07	6.20212e-06	TNFSF10	astrocyte_treated_vs_untreated
ENSG00000121964	4085.76	-0.377384	0.108602	-3.47877	0.000503719	0.00441741	GTDC1	astrocyte_treated_vs_untreated
ENSG00000121988	1542.67	0.224322	0.0803697	2.79267	0.00522746	0.0271287	ZRANB3	astrocyte_treated_vs_untreated
ENSG00000122008	5377.72	0.483132	0.104498	4.61856	3.86406e-06	8.2619e-05	POLK	astrocyte_treated_vs_untreated
ENSG00000122034	13961.1	-0.644428	0.129294	-4.97967	6.36944e-07	1.79882e-05	GTF3A	astrocyte_treated_vs_untreated
ENSG00000122203	37733.8	-0.189773	0.0616382	-3.07702	0.0020908	0.0134002	KIAA1191	astrocyte_treated_vs_untreated
ENSG00000122224	6.5459	-1.88106	0.645955	-2.91987	0.00350183	0.0200188	LY9	astrocyte_treated_vs_untreated
ENSG00000122335	3917.06	-0.856228	0.161662	-5.29321	1.20186e-07	4.47444e-06	SERAC1	astrocyte_treated_vs_untreated
ENSG00000122367	392.371	-1.70085	0.353024	-4.74649	2.06978e-06	4.80725e-05	LDB3	astrocyte_treated_vs_untreated
ENSG00000122406	99457.6	-0.373353	0.0654982	-5.69664	1.22195e-08	6.20758e-07	RPL5	astrocyte_treated_vs_untreated
ENSG00000122432	52.1844	0.726589	0.231373	3.07844	0.00208088	0.0133501	SPATA1	astrocyte_treated_vs_untreated
ENSG00000122477	140.884	1.18608	0.306988	3.8504	0.000117924	0.00136633	LRRC39	astrocyte_treated_vs_untreated
ENSG00000122483	1183.73	-0.550254	0.194502	-2.80147	0.00508707	0.026546	CCDC18	astrocyte_treated_vs_untreated
ENSG00000122515	47904.1	0.332881	0.118134	2.80868	0.00497446	0.0260865	ZMIZ2	astrocyte_treated_vs_untreated
ENSG00000122545	41842.5	-0.339943	0.0723837	-4.6985	2.62084e-06	5.92524e-05	2007-09-01	astrocyte_treated_vs_untreated
ENSG00000122547	3082.77	0.888748	0.342399	2.57403	0.0100523	0.0446301	EEPD1	astrocyte_treated_vs_untreated
ENSG00000122550	14085	-0.418966	0.0776754	-5.39217	6.96125e-08	2.80452e-06	KLHL7	astrocyte_treated_vs_untreated
ENSG00000122591	17541.6	-0.856904	0.236725	-3.62063	0.000293887	0.00285078	FAM126A	astrocyte_treated_vs_untreated
ENSG00000122641	1382.33	-1.81886	0.501566	-3.9275	8.58318e-05	0.00106411	INHBA	astrocyte_treated_vs_untreated
ENSG00000122643	3358.93	0.339177	0.0999699	3.38831	0.000703251	0.00577966	NT5C3A	astrocyte_treated_vs_untreated
ENSG00000122679	12.8155	-1.21122	0.489557	-2.77575	0.00550741	0.0282994	RAMP3	astrocyte_treated_vs_untreated
ENSG00000122694	16891.1	-0.942921	0.227748	-4.15099	3.31044e-05	0.00048743	GLIPR2	astrocyte_treated_vs_untreated
ENSG00000122729	11206.6	-1.23941	0.147536	-8.38647	5.00974e-17	2.55517e-14	ACO1	astrocyte_treated_vs_untreated
ENSG00000122735	266.515	1.3891	0.41012	3.25736	0.00112456	0.00829096	DNAI1	astrocyte_treated_vs_untreated
ENSG00000122786	302183	-1.09161	0.293849	-3.73627	0.000186773	0.00199209	CALD1	astrocyte_treated_vs_untreated
ENSG00000122787	16.2208	-0.911565	0.370669	-2.56375	0.0103549	0.0456001	AKR1D1	astrocyte_treated_vs_untreated
ENSG00000122861	81676.3	-2.42698	0.451762	-5.24735	1.54299e-07	5.51883e-06	PLAU	astrocyte_treated_vs_untreated
ENSG00000122862	94.1486	2.60991	0.692417	2.77104	0.00558771	0.0286083	SRGN	astrocyte_treated_vs_untreated
ENSG00000122870	1898.77	-0.538216	0.108775	-4.94638	7.56051e-07	2.05991e-05	BICC1	astrocyte_treated_vs_untreated
ENSG00000122877	1821.99	-1.31032	0.296703	-4.44556	8.7665e-06	0.00016212	EGR2	astrocyte_treated_vs_untreated
ENSG00000122952	5792.57	-0.927022	0.312372	-2.9241	0.00345457	0.0198063	ZWINT	astrocyte_treated_vs_untreated
ENSG00000122971	1792.15	0.663096	0.14559	4.55166	5.32234e-06	0.000106845	ACADS	astrocyte_treated_vs_untreated
ENSG00000122986	452.796	1.65153	0.534802	2.89635	0.00377533	0.0211834	HVCN1	astrocyte_treated_vs_untreated
ENSG00000123094	9268.75	-0.401079	0.15508	-2.58558	0.00972152	0.0435164	RASSF8	astrocyte_treated_vs_untreated
ENSG00000123130	7488.07	-0.655476	0.240929	-2.71291	0.00666948	0.032671	ACOT9	astrocyte_treated_vs_untreated
ENSG00000123144	25756.3	-0.254641	0.0768955	-3.30937	0.000935057	0.00721728	TRIR	astrocyte_treated_vs_untreated
ENSG00000123178	2799.32	-0.682273	0.146753	-4.64569	3.38949e-06	7.41327e-05	SPRYD7	astrocyte_treated_vs_untreated
ENSG00000123179	2328.94	-0.45577	0.132798	-3.42458	0.000615755	0.00519107	EBPL	astrocyte_treated_vs_untreated
ENSG00000123201	70.1295	1.04193	0.33593	3.12827	0.00175837	0.0117081	GUCY1B2	astrocyte_treated_vs_untreated
ENSG00000123219	1406.56	-1.07017	0.304935	-3.45992	0.00054034	0.00466794	CENPK	astrocyte_treated_vs_untreated
ENSG00000123240	28315.5	0.691504	0.243004	2.82071	0.0047917	0.0254156	OPTN	astrocyte_treated_vs_untreated
ENSG00000123329	175.849	-1.3141	0.343623	-3.79292	0.000148885	0.00165586	ARHGAP9	astrocyte_treated_vs_untreated
ENSG00000123352	13016.4	-0.595281	0.134741	-4.42008	9.86648e-06	0.000178958	SPATS2	astrocyte_treated_vs_untreated
ENSG00000123358	4171.38	1.10895	0.390762	2.82008	0.00480111	0.025439	NR4A1	astrocyte_treated_vs_untreated
ENSG00000123364	8.52626	-1.56433	0.618066	-2.79019	0.00526765	0.027288	HOXC13	astrocyte_treated_vs_untreated
ENSG00000123374	8844.13	-0.54335	0.132023	-4.10671	4.01334e-05	0.000568285	CDK2	astrocyte_treated_vs_untreated
ENSG00000123416	330683	-0.805962	0.214567	-3.76022	0.000169762	0.00184224	TUBA1B	astrocyte_treated_vs_untreated
ENSG00000123444	7985.97	0.441204	0.0730119	6.04371	1.50614e-09	1.05232e-07	KBTBD4	astrocyte_treated_vs_untreated
ENSG00000123485	3839.23	-1.54208	0.471075	-3.26218	0.00110557	0.00819126	HJURP	astrocyte_treated_vs_untreated
ENSG00000123500	214.068	-1.70126	0.432845	-3.95663	7.60144e-05	0.000957293	COL10A1	astrocyte_treated_vs_untreated
ENSG00000123505	13487.3	-0.455793	0.094395	-4.82495	1.40041e-06	3.46731e-05	AMD1	astrocyte_treated_vs_untreated
ENSG00000123545	2193.29	-0.308276	0.105877	-2.908	0.00363748	0.0206075	NDUFAF4	astrocyte_treated_vs_untreated
ENSG00000123570	1658.5	-0.429649	0.109412	-3.92343	8.72975e-05	0.00107914	RAB9B	astrocyte_treated_vs_untreated
ENSG00000123595	6156.76	0.70868	0.221675	3.22479	0.00126066	0.00904598	RAB9A	astrocyte_treated_vs_untreated
ENSG00000123600	3599.84	-0.220263	0.0773694	-2.84678	0.00441643	0.0238922	METTL8	astrocyte_treated_vs_untreated
ENSG00000123609	2177.31	1.65968	0.341205	4.63493	3.57052e-06	7.72965e-05	NMI	astrocyte_treated_vs_untreated
ENSG00000123610	567.408	2.45512	0.365748	6.6177	3.64825e-11	4.09858e-09	TNFAIP6	astrocyte_treated_vs_untreated
ENSG00000123612	145.895	-1.20363	0.265878	-4.47228	7.73891e-06	0.000145867	ACVR1C	astrocyte_treated_vs_untreated
ENSG00000123636	12957.7	0.32773	0.114388	2.86319	0.00419392	0.0229947	BAZ2B	astrocyte_treated_vs_untreated
ENSG00000123700	2434.47	-1.32856	0.387312	-3.4175	0.000631984	0.00530684	KCNJ2	astrocyte_treated_vs_untreated
ENSG00000123810	1840.07	0.359355	0.121193	2.96486	0.00302821	0.0179053	B9D2	astrocyte_treated_vs_untreated
ENSG00000123815	8996.73	0.279706	0.0757936	3.68936	0.000224822	0.0023231	COQ8B	astrocyte_treated_vs_untreated
ENSG00000123836	3660.72	0.723883	0.172535	4.18811	2.81286e-05	0.000423707	PFKFB2	astrocyte_treated_vs_untreated
ENSG00000123908	16924	-0.381827	0.141244	-2.69945	0.00694532	0.0336921	AGO2	astrocyte_treated_vs_untreated
ENSG00000123992	11061.9	0.544251	0.128537	4.23019	2.3349e-05	0.000365305	DNPEP	astrocyte_treated_vs_untreated
ENSG00000124006	30510.5	0.418873	0.117006	3.58753	0.000333825	0.00316947	OBSL1	astrocyte_treated_vs_untreated
ENSG00000124074	3158.42	0.283169	0.0882477	3.20973	0.00132859	0.00939539	ENKD1	astrocyte_treated_vs_untreated
ENSG00000124116	209.254	-0.844163	0.179835	-4.70234	2.57194e-06	5.8302e-05	WFDC3	astrocyte_treated_vs_untreated
ENSG00000124171	665.182	1.05161	0.179559	5.87162	4.31555e-09	2.60178e-07	PARD6B	astrocyte_treated_vs_untreated
ENSG00000124177	22019.8	0.381006	0.0667926	5.70115	1.19002e-08	6.10622e-07	CHD6	astrocyte_treated_vs_untreated
ENSG00000124191	4036.32	-1.08449	0.206902	-5.24312	1.57886e-07	5.61565e-06	TOX2	astrocyte_treated_vs_untreated
ENSG00000124201	34327	1.56135	0.308004	5.01428	5.32326e-07	1.55249e-05	ZNFX1	astrocyte_treated_vs_untreated
ENSG00000124207	23326.1	-0.366361	0.118227	-3.09406	0.0019744	0.0128218	CSE1L	astrocyte_treated_vs_untreated
ENSG00000124222	21310.5	0.372795	0.10743	3.46882	0.000522757	0.0045453	STX16	astrocyte_treated_vs_untreated
ENSG00000124225	82827.7	-2.00831	0.394067	-5.11479	3.14082e-07	1.00751e-05	PMEPA1	astrocyte_treated_vs_untreated
ENSG00000124226	20161.3	0.625784	0.108866	5.73219	9.91399e-09	5.19151e-07	RNF114	astrocyte_treated_vs_untreated
ENSG00000124249	29.7874	1.4645	0.557658	2.72739	0.00638372	0.0317019	KCNK15	astrocyte_treated_vs_untreated
ENSG00000124256	117.719	3.56126	0.460747	7.39372	1.42778e-13	3.31012e-11	ZBP1	astrocyte_treated_vs_untreated
ENSG00000124257	504.073	1.10518	0.232008	4.76013	1.93464e-06	4.5472e-05	NEURL2	astrocyte_treated_vs_untreated
ENSG00000124275	4081.1	-0.189658	0.0591354	-3.21005	0.00132713	0.00939342	MTRR	astrocyte_treated_vs_untreated
ENSG00000124302	669.776	-1.36915	0.354001	-3.89904	9.65739e-05	0.00116805	CHST8	astrocyte_treated_vs_untreated
ENSG00000124370	588.719	0.421477	0.116758	3.61426	0.000301203	0.00290847	MCEE	astrocyte_treated_vs_untreated
ENSG00000124466	266.996	0.999854	0.277276	3.60222	0.000315516	0.00302151	LYPD3	astrocyte_treated_vs_untreated
ENSG00000124491	610.549	-2.95911	0.752371	-3.77366	0.000160867	0.00176297	F13A1	astrocyte_treated_vs_untreated
ENSG00000124571	22553.6	-0.186825	0.0740513	-2.52225	0.0116606	0.0497357	XPO5	astrocyte_treated_vs_untreated
ENSG00000124614	74585.5	-0.246548	0.0938073	-2.62271	0.00872346	0.0401418	RPS10	astrocyte_treated_vs_untreated
ENSG00000124635	385.466	0.905783	0.306845	2.89604	0.00377905	0.0211996	HIST1H2BJ	astrocyte_treated_vs_untreated
ENSG00000124657	9.42991	2.49845	0.713518	3.11931	0.00181277	0.0119954	OR2B6	astrocyte_treated_vs_untreated
ENSG00000124659	6144.15	0.392037	0.118487	3.3073	0.000941992	0.00725542	TBCC	astrocyte_treated_vs_untreated
ENSG00000124688	5318.08	0.249125	0.0761476	3.273	0.00106412	0.0079465	MAD2L1BP	astrocyte_treated_vs_untreated
ENSG00000124713	157.374	0.535664	0.210069	2.58437	0.00975558	0.0436239	GNMT	astrocyte_treated_vs_untreated
ENSG00000124743	29.4936	1.02332	0.416023	2.52695	0.0115059	0.0492321	KLHL31	astrocyte_treated_vs_untreated
ENSG00000124762	271578	0.732365	0.266463	2.73025	0.00632866	0.0315099	CDKN1A	astrocyte_treated_vs_untreated
ENSG00000124767	27118.6	-0.487303	0.101044	-4.82198	1.42138e-06	3.51066e-05	GLO1	astrocyte_treated_vs_untreated
ENSG00000124783	32510.3	-0.3447	0.124874	-2.76222	0.00574106	0.0292291	SSR1	astrocyte_treated_vs_untreated
ENSG00000124784	2879.07	-0.371794	0.137483	-2.6984	0.00696731	0.0337667	RIOK1	astrocyte_treated_vs_untreated
ENSG00000124787	1306.89	-0.462942	0.135854	-3.41333	0.000641741	0.00537637	RPP40	astrocyte_treated_vs_untreated
ENSG00000124802	3652.57	-0.365228	0.123893	-2.94562	0.00322305	0.0188018	EEF1E1	astrocyte_treated_vs_untreated
ENSG00000124831	22111.5	-0.457703	0.175025	-2.60971	0.00906194	0.0413338	LRRFIP1	astrocyte_treated_vs_untreated
ENSG00000124920	2540.83	-1.80135	0.286421	-6.22553	4.79916e-10	3.87304e-08	MYRF	astrocyte_treated_vs_untreated
ENSG00000124942	90725	-1.19747	0.327401	-3.65717	0.000255015	0.00256139	AHNAK	astrocyte_treated_vs_untreated
ENSG00000125084	24.6199	2.13795	0.644256	3.31536	0.000915236	0.00708141	WNT1	astrocyte_treated_vs_untreated
ENSG00000125124	10055.8	0.264978	0.0589853	4.49098	7.08953e-06	0.000135226	BBS2	astrocyte_treated_vs_untreated
ENSG00000125245	82.3034	-2.74263	0.601825	-4.60942	4.03799e-06	8.5525e-05	GPR18	astrocyte_treated_vs_untreated
ENSG00000125246	715.135	0.369256	0.105261	3.50489	0.000456793	0.00408169	CLYBL	astrocyte_treated_vs_untreated
ENSG00000125247	8961.95	-0.438868	0.165485	-2.64739	0.00811158	0.0379215	TMTC4	astrocyte_treated_vs_untreated
ENSG00000125249	14442.2	-0.46373	0.121097	-3.82139	0.000132702	0.00150407	RAP2A	astrocyte_treated_vs_untreated
ENSG00000125266	89644.2	-0.697879	0.186147	-3.76074	0.00016941	0.00183999	EFNB2	astrocyte_treated_vs_untreated
ENSG00000125347	9016.26	1.06138	0.391129	2.60892	0.00908285	0.0413806	IRF1	astrocyte_treated_vs_untreated
ENSG00000125388	1378.64	-0.325517	0.113731	-2.86134	0.00421852	0.0230711	GRK4	astrocyte_treated_vs_untreated
ENSG00000125398	54526.7	-0.684127	0.256971	-2.67136	0.00755456	0.0359141	SOX9	astrocyte_treated_vs_untreated
ENSG00000125454	1041.63	-0.685733	0.122088	-5.61667	1.94677e-08	9.10947e-07	SLC25A19	astrocyte_treated_vs_untreated
ENSG00000125457	2362.08	0.350965	0.0818374	4.29273	1.76492e-05	0.000290875	MIF4GD	astrocyte_treated_vs_untreated
ENSG00000125459	9461.23	-0.422978	0.0943304	-4.48235	7.38256e-06	0.000139874	MSTO1	astrocyte_treated_vs_untreated
ENSG00000125485	3846.41	-0.214491	0.0804893	-2.66467	0.00770647	0.036523	DDX31	astrocyte_treated_vs_untreated
ENSG00000125531	485.96	-1.09633	0.360079	-3.04605	0.00231866	0.0144928	FNDC11	astrocyte_treated_vs_untreated
ENSG00000125538	538.721	1.98266	0.5479	3.12255	0.00179293	0.011891	IL1B	astrocyte_treated_vs_untreated
ENSG00000125551	154.722	-0.786022	0.304139	-2.5994	0.00933876	0.0422414	PLGLB2	astrocyte_treated_vs_untreated
ENSG00000125611	4292.38	0.402007	0.0843593	4.76813	1.85946e-06	4.39888e-05	CHCHD5	astrocyte_treated_vs_untreated
ENSG00000125629	3251	-0.275067	0.102933	-2.67237	0.00753166	0.0358545	INSIG2	astrocyte_treated_vs_untreated
ENSG00000125648	27354.8	-0.518012	0.142349	-3.63596	0.000276945	0.00272689	SLC25A23	astrocyte_treated_vs_untreated
ENSG00000125656	11052.4	-0.220393	0.0518557	-4.24874	2.1498e-05	0.000341371	CLPP	astrocyte_treated_vs_untreated
ENSG00000125691	85430.1	-0.354359	0.0704633	-5.0249	5.03697e-07	1.49629e-05	RPL23	astrocyte_treated_vs_untreated
ENSG00000125726	1332.88	1.56855	0.769366	4.35331	1.34099e-05	0.000232166	CD70	astrocyte_treated_vs_untreated
ENSG00000125730	1204.47	4.77082	0.416498	11.2914	1.44683e-29	2.83824e-26	C3	astrocyte_treated_vs_untreated
ENSG00000125734	10382.7	0.360458	0.132403	2.71298	0.00666815	0.0326707	GPR108	astrocyte_treated_vs_untreated
ENSG00000125743	19775.2	-0.272659	0.0693693	-3.92855	8.54591e-05	0.00106156	SNRPD2	astrocyte_treated_vs_untreated
ENSG00000125753	24083.9	-0.999027	0.287464	-3.47625	0.000508481	0.00444542	VASP	astrocyte_treated_vs_untreated
ENSG00000125772	9484.44	0.445474	0.144237	3.08283	0.00205045	0.0131914	GPCPD1	astrocyte_treated_vs_untreated
ENSG00000125775	485.646	0.353453	0.125806	2.80896	0.0049702	0.0260695	SDCBP2	astrocyte_treated_vs_untreated
ENSG00000125779	7384.98	0.260169	0.0704974	3.68922	0.00022494	0.00232337	PANK2	astrocyte_treated_vs_untreated
ENSG00000125821	12675.7	-0.383694	0.103954	-3.68873	0.000225379	0.00232587	DTD1	astrocyte_treated_vs_untreated
ENSG00000125826	23658	0.556208	0.213018	2.60002	0.00932186	0.0421799	RBCK1	astrocyte_treated_vs_untreated
ENSG00000125835	28411.2	-0.324921	0.0855554	-3.7924	0.000149201	0.00165792	SNRPB	astrocyte_treated_vs_untreated
ENSG00000125841	26397.2	0.242188	0.0614174	3.94224	8.07231e-05	0.00100764	NRSN2	astrocyte_treated_vs_untreated
ENSG00000125845	5037.31	-1.58605	0.366718	-4.46873	7.8685e-06	0.000147546	BMP2	astrocyte_treated_vs_untreated
ENSG00000125848	6185.64	-1.00998	0.174118	-5.78891	7.0846e-09	3.90219e-07	FLRT3	astrocyte_treated_vs_untreated
ENSG00000125868	52766	-0.919522	0.187549	-4.88734	1.02208e-06	2.65704e-05	DSTN	astrocyte_treated_vs_untreated
ENSG00000125870	8939.15	-0.132818	0.0497592	-2.66799	0.00763067	0.0362328	SNRPB2	astrocyte_treated_vs_untreated
ENSG00000125872	92.095	-1.69055	0.544953	-2.7314	0.0063066	0.0314184	LRRN4	astrocyte_treated_vs_untreated
ENSG00000125885	4443.11	-0.623036	0.234452	-2.6281	0.00858633	0.0396323	MCM8	astrocyte_treated_vs_untreated
ENSG00000125912	23306.4	-0.61934	0.135417	-4.5736	4.79405e-06	9.81992e-05	NCLN	astrocyte_treated_vs_untreated
ENSG00000125931	4065.22	1.35967	0.476818	2.76688	0.00565956	0.0289239	CITED1	astrocyte_treated_vs_untreated
ENSG00000125944	42024.8	-0.424387	0.156906	-2.70389	0.00685326	0.0333279	HNRNPR	astrocyte_treated_vs_untreated
ENSG00000125945	23867.6	0.974346	0.217804	4.45009	8.58359e-06	0.000159315	ZNF436	astrocyte_treated_vs_untreated
ENSG00000125952	11177.9	0.230854	0.0883338	2.61128	0.00902042	0.0412015	MAX	astrocyte_treated_vs_untreated
ENSG00000125954	188.054	0.701046	0.256097	2.72912	0.00635039	0.0315688	CHURC1-FNTB	astrocyte_treated_vs_untreated
ENSG00000125966	10245.6	-0.736884	0.231244	-3.08539	0.00203287	0.0131265	MMP24	astrocyte_treated_vs_untreated
ENSG00000125968	14689.8	1.91039	0.390572	4.86415	1.14949e-06	2.94911e-05	ID1	astrocyte_treated_vs_untreated
ENSG00000125977	22768.8	-0.403628	0.104296	-3.86771	0.000109864	0.00129232	EIF2S2	astrocyte_treated_vs_untreated
ENSG00000126010	1079.8	-1.17332	0.391876	-2.96411	0.00303557	0.0179322	GRPR	astrocyte_treated_vs_untreated
ENSG00000126016	18817.9	-0.844388	0.323082	-2.60308	0.00923904	0.0419018	AMOT	astrocyte_treated_vs_untreated
ENSG00000126091	6300.76	-0.227943	0.0838155	-2.71669	0.00659393	0.0323693	ST3GAL3	astrocyte_treated_vs_untreated
ENSG00000126214	53879	-0.255612	0.0972606	-2.62836	0.00857968	0.0396231	KLC1	astrocyte_treated_vs_untreated
ENSG00000126243	8720.69	0.203824	0.0742589	2.7461	0.00603081	0.0303888	LRFN3	astrocyte_treated_vs_untreated
ENSG00000126264	64.9696	0.740379	0.254884	2.88439	0.00392175	0.0218511	HCST	astrocyte_treated_vs_untreated
ENSG00000126353	148.099	1.98342	0.597899	3.13874	0.00169675	0.011381	CCR7	astrocyte_treated_vs_untreated
ENSG00000126457	40718.8	-0.248826	0.0925292	-2.68839	0.0071798	0.0344884	PRMT1	astrocyte_treated_vs_untreated
ENSG00000126460	81.1123	0.868028	0.282078	3.02974	0.00244764	0.0151101	PRRG2	astrocyte_treated_vs_untreated
ENSG00000126500	2710.48	1.3144	0.453297	2.99007	0.00278918	0.0167679	FLRT1	astrocyte_treated_vs_untreated
ENSG00000126524	15766.7	-0.475294	0.131206	-3.62405	0.000290027	0.00282319	SBDS	astrocyte_treated_vs_untreated
ENSG00000126561	1254.98	2.06898	0.368396	5.52423	3.30933e-08	1.45258e-06	STAT5A	astrocyte_treated_vs_untreated
ENSG00000126562	976.192	-2.89511	0.537261	-5.32705	9.98229e-08	3.80831e-06	WNK4	astrocyte_treated_vs_untreated
ENSG00000126602	16952.6	-0.350486	0.127594	-2.74201	0.00610643	0.030685	TRAP1	astrocyte_treated_vs_untreated
ENSG00000126603	5442.22	-0.50529	0.190735	-2.62092	0.0087693	0.0402863	GLIS2	astrocyte_treated_vs_untreated
ENSG00000126653	5769.85	0.203817	0.0618107	3.29829	0.000972747	0.00744731	NSRP1	astrocyte_treated_vs_untreated
ENSG00000126709	130480	3.92934	0.585044	6.32843	2.4767e-10	2.18549e-08	IFI6	astrocyte_treated_vs_untreated
ENSG00000126768	10291.8	0.356743	0.105055	3.41121	0.000646742	0.00541116	TIMM17B	astrocyte_treated_vs_untreated
ENSG00000126775	5332.9	0.472784	0.143526	3.28922	0.00100465	0.00761293	ATG14	astrocyte_treated_vs_untreated
ENSG00000126785	15589.4	-1.22634	0.229095	-5.37837	7.51614e-08	2.99963e-06	RHOJ	astrocyte_treated_vs_untreated
ENSG00000126787	5581.65	-1.60025	0.54941	-2.93541	0.00333107	0.0192584	DLGAP5	astrocyte_treated_vs_untreated
ENSG00000126821	2831.78	-0.379546	0.115287	-3.27991	0.00103839	0.00779086	SGPP1	astrocyte_treated_vs_untreated
ENSG00000126878	20402.4	-1.15492	0.277815	-4.21205	2.53068e-05	0.000390899	AIF1L	astrocyte_treated_vs_untreated
ENSG00000126945	26466.6	0.363865	0.0787874	4.61752	3.88352e-06	8.28765e-05	HNRNPH2	astrocyte_treated_vs_untreated
ENSG00000126953	1501.66	-0.382667	0.105788	-3.61505	0.000300289	0.00290185	TIMM8A	astrocyte_treated_vs_untreated
ENSG00000127129	313.771	0.915308	0.33865	2.63844	0.00832877	0.0387097	EDN2	astrocyte_treated_vs_untreated
ENSG00000127220	5639.86	0.301938	0.100551	3.00854	0.00262505	0.016	ABHD8	astrocyte_treated_vs_untreated
ENSG00000127252	838.566	-1.29367	0.181842	-7.13651	9.57298e-13	1.74379e-10	HRASLS	astrocyte_treated_vs_untreated
ENSG00000127329	208.488	0.836091	0.292681	2.87068	0.00409594	0.0225951	PTPRB	astrocyte_treated_vs_untreated
ENSG00000127423	583.698	-0.801104	0.244361	-3.2742	0.00105962	0.00791753	AUNIP	astrocyte_treated_vs_untreated
ENSG00000127445	23528.1	-0.217496	0.0768569	-2.82715	0.00469637	0.0250506	PIN1	astrocyte_treated_vs_untreated
ENSG00000127472	8.60882	-1.92122	0.748892	-2.69445	0.00705045	0.0341002	PLA2G5	astrocyte_treated_vs_untreated
ENSG00000127481	81464.5	0.343091	0.11772	2.90697	0.00364952	0.020648	UBR4	astrocyte_treated_vs_untreated
ENSG00000127527	17048.7	-0.609434	0.123797	-4.91177	9.02561e-07	2.39761e-05	EPS15L1	astrocyte_treated_vs_untreated
ENSG00000127533	48.8806	-2.36587	0.662002	-3.0827	0.00205135	0.0131938	F2RL3	astrocyte_treated_vs_untreated
ENSG00000127564	3389.7	-1.43744	0.374874	-3.82035	0.000133262	0.00150908	PKMYT1	astrocyte_treated_vs_untreated
ENSG00000127580	5356.44	0.369263	0.0987019	3.74081	0.000183429	0.00196464	WDR24	astrocyte_treated_vs_untreated
ENSG00000127603	260755	-0.577999	0.223678	-2.58639	0.0096986	0.0434334	MACF1	astrocyte_treated_vs_untreated
ENSG00000127663	23869.7	-0.243588	0.0816531	-2.98625	0.00282424	0.0169229	KDM4B	astrocyte_treated_vs_untreated
ENSG00000127720	576.593	0.391049	0.149731	2.61203	0.00900063	0.0411351	METTL25	astrocyte_treated_vs_untreated
ENSG00000127804	8913.86	0.321255	0.126528	2.5411	0.0110505	0.0478698	METTL16	astrocyte_treated_vs_untreated
ENSG00000127824	5294.24	-1.1436	0.248239	-4.59072	4.41718e-06	9.19567e-05	TUBA4A	astrocyte_treated_vs_untreated
ENSG00000127838	10232.8	0.608042	0.139562	4.34916	1.36658e-05	0.000235796	PNKD	astrocyte_treated_vs_untreated
ENSG00000127863	27416.4	-0.873839	0.227507	-3.82971	0.000128292	0.00146254	TNFRSF19	astrocyte_treated_vs_untreated
ENSG00000127948	17743.2	0.460408	0.130201	3.53255	0.000411569	0.00376735	POR	astrocyte_treated_vs_untreated
ENSG00000128016	2880.56	0.625602	0.222802	2.7854	0.00534614	0.0276378	ZFP36	astrocyte_treated_vs_untreated
ENSG00000128040	32.1825	1.3492	0.529456	2.8003	0.00510548	0.0266104	SPINK2	astrocyte_treated_vs_untreated
ENSG00000128045	5144.78	-2.331	0.53559	-4.10123	4.10963e-05	0.000578058	RASL11B	astrocyte_treated_vs_untreated
ENSG00000128191	14375.8	-0.276509	0.101093	-2.73733	0.00619393	0.0310451	DGCR8	astrocyte_treated_vs_untreated
ENSG00000128228	3072.18	-0.588631	0.189782	-3.10724	0.00188846	0.0123739	SDF2L1	astrocyte_treated_vs_untreated
ENSG00000128242	192.772	-0.859284	0.30084	-2.84793	0.0044005	0.0238111	GAL3ST1	astrocyte_treated_vs_untreated
ENSG00000128245	33548.2	-0.268161	0.0830228	-3.22799	0.00124663	0.00897304	YWHAH	astrocyte_treated_vs_untreated
ENSG00000128262	33.3508	1.04565	0.365645	2.73071	0.00631976	0.0314778	POM121L9P	astrocyte_treated_vs_untreated
ENSG00000128271	1045.11	2.37444	0.720837	2.64928	0.00806632	0.0377514	ADORA2A	astrocyte_treated_vs_untreated
ENSG00000128272	69257.2	-0.403295	0.117984	-3.41442	0.000639176	0.00536016	ATF4	astrocyte_treated_vs_untreated
ENSG00000128274	380.168	1.29936	0.470618	2.74637	0.00602585	0.0303818	A4GALT	astrocyte_treated_vs_untreated
ENSG00000128283	20273.6	-0.790724	0.284585	-2.79569	0.00517894	0.0268989	CDC42EP1	astrocyte_treated_vs_untreated
ENSG00000128284	1026.42	2.19253	0.378283	5.60409	2.09351e-08	9.72471e-07	APOL3	astrocyte_treated_vs_untreated
ENSG00000128309	8845.77	-0.465341	0.102496	-4.53601	5.73292e-06	0.000113246	MPST	astrocyte_treated_vs_untreated
ENSG00000128335	12830.2	1.30916	0.299231	4.30082	1.70165e-05	0.000282338	APOL2	astrocyte_treated_vs_untreated
ENSG00000128342	39656.4	-1.24798	0.444158	-2.91255	0.00358489	0.0203703	LIF	astrocyte_treated_vs_untreated
ENSG00000128394	1614.25	1.61257	0.325265	4.90257	9.45901e-07	2.49785e-05	APOBEC3F	astrocyte_treated_vs_untreated
ENSG00000128422	6048.97	-2.42017	0.488057	-4.87064	1.11237e-06	2.85965e-05	KRT17	astrocyte_treated_vs_untreated
ENSG00000128487	21485.2	-0.601895	0.117679	-5.12374	2.9954e-07	9.694e-06	SPECC1	astrocyte_treated_vs_untreated
ENSG00000128510	6887.94	-1.54775	0.318898	-4.88584	1.02989e-06	2.67456e-05	CPA4	astrocyte_treated_vs_untreated
ENSG00000128512	5521.14	0.455539	0.162274	2.81516	0.00487537	0.0257202	DOCK4	astrocyte_treated_vs_untreated
ENSG00000128513	3248.79	0.265398	0.0772945	3.43336	0.000596157	0.0050509	POT1	astrocyte_treated_vs_untreated
ENSG00000128578	2733.04	0.982387	0.295725	3.29211	0.000994402	0.00755639	STRIP2	astrocyte_treated_vs_untreated
ENSG00000128594	9091.71	0.699113	0.211842	3.28203	0.00103061	0.00774616	LRRC4	astrocyte_treated_vs_untreated
ENSG00000128595	158844	-1.07918	0.212996	-5.0778	3.81838e-07	1.19922e-05	CALU	astrocyte_treated_vs_untreated
ENSG00000128604	590.181	0.921545	0.280294	3.33893	0.00084101	0.00663349	IRF5	astrocyte_treated_vs_untreated
ENSG00000128606	24898.9	-1.43072	0.223995	-6.38579	1.70512e-10	1.58701e-08	LRRC17	astrocyte_treated_vs_untreated
ENSG00000128610	6941.56	1.12066	0.169789	6.65723	2.7904e-11	3.29448e-09	FEZF1	astrocyte_treated_vs_untreated
ENSG00000128641	50938.1	-0.743649	0.208021	-3.58579	0.000336058	0.00318593	MYO1B	astrocyte_treated_vs_untreated
ENSG00000128655	115.529	-1.10444	0.358238	-3.0702	0.00213917	0.0136448	PDE11A	astrocyte_treated_vs_untreated
ENSG00000128694	1735.05	0.325028	0.0931793	3.4912	0.00048086	0.00426091	OSGEPL1	astrocyte_treated_vs_untreated
ENSG00000128791	14850	-0.534348	0.195854	-2.72123	0.00650403	0.0320485	TWSG1	astrocyte_treated_vs_untreated
ENSG00000128805	2224.27	-2.13215	0.412098	-5.11288	3.17281e-07	1.0165e-05	ARHGAP22	astrocyte_treated_vs_untreated
ENSG00000128829	24671.4	-0.726767	0.21947	-3.29251	0.000992976	0.0075478	EIF2AK4	astrocyte_treated_vs_untreated
ENSG00000128872	16731.7	-0.608392	0.156865	-3.86033	0.000113234	0.00132159	TMOD2	astrocyte_treated_vs_untreated
ENSG00000128881	7389.35	0.257481	0.0901239	2.86023	0.00423328	0.023132	TTBK2	astrocyte_treated_vs_untreated
ENSG00000128886	253.581	0.604166	0.197176	3.06799	0.00215502	0.0137085	ELL3	astrocyte_treated_vs_untreated
ENSG00000128915	7912.21	0.298267	0.11253	2.65811	0.00785807	0.0370419	ICE2	astrocyte_treated_vs_untreated
ENSG00000128923	7168.34	-0.468593	0.12255	-3.81548	0.000135919	0.0015344	MINDY2	astrocyte_treated_vs_untreated
ENSG00000128944	4716.18	-0.844552	0.202477	-4.14378	3.41626e-05	0.000499549	KNSTRN	astrocyte_treated_vs_untreated
ENSG00000128965	3427.24	-1.23599	0.218431	-5.66314	1.4863e-08	7.29618e-07	CHAC1	astrocyte_treated_vs_untreated
ENSG00000129003	16311.4	0.378179	0.117057	3.23001	0.00123784	0.00892746	VPS13C	astrocyte_treated_vs_untreated
ENSG00000129038	66177.3	-1.10647	0.37429	-2.93122	0.00337635	0.0194409	LOXL1	astrocyte_treated_vs_untreated
ENSG00000129071	3936.75	0.154621	0.0613244	2.52458	0.0115838	0.0495072	MBD4	astrocyte_treated_vs_untreated
ENSG00000129116	185592	-0.755752	0.241002	-3.11532	0.00183747	0.0121146	PALLD	astrocyte_treated_vs_untreated
ENSG00000129128	22724.1	-0.888628	0.223614	-3.98316	6.8006e-05	0.000872818	SPCS3	astrocyte_treated_vs_untreated
ENSG00000129167	473.739	-1.82485	0.349067	-5.2034	1.9567e-07	6.71209e-06	TPH1	astrocyte_treated_vs_untreated
ENSG00000129170	33.093	2.23638	0.533293	3.88468	0.000102464	0.00122678	CSRP3	astrocyte_treated_vs_untreated
ENSG00000129173	997.89	-0.947106	0.348275	-2.68284	0.00729997	0.03498	E2F8	astrocyte_treated_vs_untreated
ENSG00000129194	252.553	-1.6634	0.308111	-5.38392	7.28819e-08	2.92238e-06	SOX15	astrocyte_treated_vs_untreated
ENSG00000129195	8015.6	-1.41909	0.482127	-2.85138	0.00435294	0.0236038	PIMREG	astrocyte_treated_vs_untreated
ENSG00000129226	5129.41	1.25425	0.313759	3.92717	8.59496e-05	0.00106506	CD68	astrocyte_treated_vs_untreated
ENSG00000129250	39799.3	-0.545793	0.202507	-2.68652	0.00722005	0.0346557	KIF1C	astrocyte_treated_vs_untreated
ENSG00000129317	3743.5	-0.40602	0.0816786	-4.97062	6.67387e-07	1.8662e-05	PUS7L	astrocyte_treated_vs_untreated
ENSG00000129354	182.14	-2.15645	0.507936	-3.88984	0.000100309	0.00120437	AP1M2	astrocyte_treated_vs_untreated
ENSG00000129437	53.3455	-0.887487	0.33224	-2.7276	0.00637968	0.0316958	KLK14	astrocyte_treated_vs_untreated
ENSG00000129451	89.5384	2.19146	0.480615	4.30775	1.64922e-05	0.000275974	KLK10	astrocyte_treated_vs_untreated
ENSG00000129467	56.561	1.37806	0.449204	2.8532	0.00432819	0.0235046	ADCY4	astrocyte_treated_vs_untreated
ENSG00000129474	16286.3	-1.13908	0.337859	-3.35688	0.000788264	0.00631751	AJUBA	astrocyte_treated_vs_untreated
ENSG00000129480	3461.5	-0.443928	0.118204	-3.74687	0.000179055	0.00192102	DTD2	astrocyte_treated_vs_untreated
ENSG00000129493	9887.54	-0.350478	0.130654	-2.67631	0.0074438	0.0355224	HEATR5A	astrocyte_treated_vs_untreated
ENSG00000129518	6278.07	0.245439	0.0864653	2.83648	0.00456136	0.024515	EAPP	astrocyte_treated_vs_untreated
ENSG00000129535	481.67	0.765552	0.19963	3.84886	0.00011867	0.00137248	NRL	astrocyte_treated_vs_untreated
ENSG00000129595	3742.89	-0.728035	0.269164	-2.79212	0.00523642	0.0271532	EPB41L4A	astrocyte_treated_vs_untreated
ENSG00000129911	7965.09	-0.306031	0.121143	-2.52753	0.0114868	0.049183	KLF16	astrocyte_treated_vs_untreated
ENSG00000129933	21170.1	0.375574	0.111955	3.35516	0.000793189	0.00634529	MAU2	astrocyte_treated_vs_untreated
ENSG00000129946	14488.5	0.622632	0.179319	3.47029	0.000519891	0.00452603	SHC2	astrocyte_treated_vs_untreated
ENSG00000129968	18449.2	-0.228925	0.0589474	-3.88177	0.000103698	0.0012369	ABHD17A	astrocyte_treated_vs_untreated
ENSG00000130023	2749.77	0.567653	0.106759	5.32304	1.02046e-07	3.87258e-06	ERMARD	astrocyte_treated_vs_untreated
ENSG00000130024	11830.1	-0.334039	0.121977	-2.73194	0.0062963	0.0313987	PHF10	astrocyte_treated_vs_untreated
ENSG00000130032	389.127	-1.58048	0.657471	-2.53775	0.0111567	0.048158	PRRG3	astrocyte_treated_vs_untreated
ENSG00000130052	341.728	-0.381342	0.108977	-3.519	0.000433181	0.00392712	STARD8	astrocyte_treated_vs_untreated
ENSG00000130055	4863.02	-0.994558	0.343806	-3.10383	0.00191032	0.0124947	GDPD2	astrocyte_treated_vs_untreated
ENSG00000130066	42251.5	0.858925	0.22084	3.93207	8.42168e-05	0.00104715	SAT1	astrocyte_treated_vs_untreated
ENSG00000130147	93991	-0.642893	0.241971	-2.65619	0.00790289	0.0371639	SH3BP4	astrocyte_treated_vs_untreated
ENSG00000130164	30088.6	-2.32048	0.335584	-6.89192	5.50436e-12	8.06736e-10	LDLR	astrocyte_treated_vs_untreated
ENSG00000130165	11235.9	-0.207295	0.06817	-3.03948	0.0023699	0.0147264	ELOF1	astrocyte_treated_vs_untreated
ENSG00000130176	13775.9	-2.40524	0.374438	-6.30688	2.84708e-10	2.46123e-08	CNN1	astrocyte_treated_vs_untreated
ENSG00000130204	18640.7	-0.524508	0.116945	-4.4801	7.46071e-06	0.00014125	TOMM40	astrocyte_treated_vs_untreated
ENSG00000130300	50.5693	2.1434	0.635175	3.21056	0.00132475	0.00937917	PLVAP	astrocyte_treated_vs_untreated
ENSG00000130303	24872.8	4.18304	0.517243	7.64055	2.16295e-14	6.72677e-12	BST2	astrocyte_treated_vs_untreated
ENSG00000130304	13095.1	0.382585	0.147143	2.59514	0.00945523	0.0426397	SLC27A1	astrocyte_treated_vs_untreated
ENSG00000130312	5117.49	0.380793	0.13653	2.79661	0.00516422	0.0268476	MRPL34	astrocyte_treated_vs_untreated
ENSG00000130313	13995.7	0.228975	0.0862292	2.65261	0.00798716	0.0374565	PGLS	astrocyte_treated_vs_untreated
ENSG00000130332	10021.6	-0.368653	0.138949	-2.64856	0.00808361	0.0378184	LSM7	astrocyte_treated_vs_untreated
ENSG00000130414	20659.4	-0.12142	0.0450849	-2.6923	0.00709609	0.0342541	NDUFA10	astrocyte_treated_vs_untreated
ENSG00000130433	209.617	1.39838	0.251809	5.61878	1.92313e-08	9.03198e-07	CACNG6	astrocyte_treated_vs_untreated
ENSG00000130449	14126.7	-0.667924	0.114951	-5.81246	6.15619e-09	3.48878e-07	ZSWIM6	astrocyte_treated_vs_untreated
ENSG00000130508	102426	-0.752308	0.226604	-3.32646	0.000879571	0.00687219	PXDN	astrocyte_treated_vs_untreated
ENSG00000130520	22696	-0.421343	0.127192	-3.30761	0.00094097	0.00725125	LSM4	astrocyte_treated_vs_untreated
ENSG00000130545	52.248	-0.726525	0.246676	-2.95333	0.00314365	0.0184595	CRB3	astrocyte_treated_vs_untreated
ENSG00000130589	34293.5	2.66428	0.375237	6.95558	3.5111e-12	5.42667e-10	HELZ2	astrocyte_treated_vs_untreated
ENSG00000130635	192671	-1.40724	0.257067	-5.49332	3.94438e-08	1.69628e-06	COL5A1	astrocyte_treated_vs_untreated
ENSG00000130640	19871	-0.174946	0.0636969	-2.74655	0.00602263	0.0303818	TUBGCP2	astrocyte_treated_vs_untreated
ENSG00000130649	495.831	0.661454	0.189175	3.50069	0.000464047	0.00413347	CYP2E1	astrocyte_treated_vs_untreated
ENSG00000130653	986.788	0.71356	0.224514	3.14759	0.00164621	0.0111328	PNPLA7	astrocyte_treated_vs_untreated
ENSG00000130695	4612.16	-0.434729	0.119288	-3.63153	0.000281749	0.00276459	CEP85	astrocyte_treated_vs_untreated
ENSG00000130703	9776.05	0.151197	0.059566	2.53886	0.0111215	0.0480877	OSBPL2	astrocyte_treated_vs_untreated
ENSG00000130713	5220.96	-0.359628	0.134347	-2.67471	0.00747947	0.0356659	EXOSC2	astrocyte_treated_vs_untreated
ENSG00000130720	11901.9	-1.31362	0.498944	-2.68537	0.00724489	0.0347553	FIBCD1	astrocyte_treated_vs_untreated
ENSG00000130724	13740.1	0.434474	0.096679	4.49878	6.83433e-06	0.000131242	CHMP2A	astrocyte_treated_vs_untreated
ENSG00000130748	4105.35	-0.250708	0.0789778	-3.1684	0.00153283	0.0105269	TMEM160	astrocyte_treated_vs_untreated
ENSG00000130762	408.895	1.83412	0.417246	4.45598	8.35089e-06	0.000155449	ARHGEF16	astrocyte_treated_vs_untreated
ENSG00000130768	153.661	1.26804	0.336094	3.91737	8.95194e-05	0.00110233	SMPDL3B	astrocyte_treated_vs_untreated
ENSG00000130775	2152.9	2.06495	0.356386	5.60821	2.04432e-08	9.51354e-07	THEMIS2	astrocyte_treated_vs_untreated
ENSG00000130779	18647.7	-0.213111	0.0731028	-2.91488	0.0035583	0.0202598	CLIP1	astrocyte_treated_vs_untreated
ENSG00000130810	5079.93	-0.377416	0.108196	-3.48918	0.000484513	0.00427925	PPAN	astrocyte_treated_vs_untreated
ENSG00000130812	27.1165	0.97302	0.351383	2.74759	0.00600357	0.0303175	ANGPTL6	astrocyte_treated_vs_untreated
ENSG00000130813	13366.3	1.972	0.349394	5.55645	2.75313e-08	1.23828e-06	C19orf66	astrocyte_treated_vs_untreated
ENSG00000130821	46320.1	0.582922	0.212601	2.73469	0.00624392	0.0312037	SLC6A8	astrocyte_treated_vs_untreated
ENSG00000130826	10598.8	-0.529033	0.122597	-4.31001	1.63249e-05	0.000273713	DKC1	astrocyte_treated_vs_untreated
ENSG00000130827	44478.5	-0.402817	0.1596	-2.53203	0.0113404	0.0487204	PLXNA3	astrocyte_treated_vs_untreated
ENSG00000130956	7594.83	-0.249187	0.0889088	-2.8007	0.0050992	0.026593	HABP4	astrocyte_treated_vs_untreated
ENSG00000131015	1433.52	-0.750325	0.158925	-4.73474	2.19338e-06	5.06204e-05	ULBP2	astrocyte_treated_vs_untreated
ENSG00000131016	89214.1	-1.48999	0.286066	-5.19973	1.99574e-07	6.83159e-06	AKAP12	astrocyte_treated_vs_untreated
ENSG00000131018	24770.6	-0.412472	0.134102	-3.06339	0.00218842	0.0138673	SYNE1	astrocyte_treated_vs_untreated
ENSG00000131061	1533.25	0.23779	0.0857749	2.76838	0.00563356	0.0287968	ZNF341	astrocyte_treated_vs_untreated
ENSG00000131094	16305.5	-1.01547	0.358706	-2.97332	0.00294599	0.0175039	C1QL1	astrocyte_treated_vs_untreated
ENSG00000131142	72.9374	1.29801	0.45573	3.1592	0.00158203	0.0107845	CCL25	astrocyte_treated_vs_untreated
ENSG00000131148	7546.52	-0.267924	0.0550862	-4.86225	1.16062e-06	2.97169e-05	EMC8	astrocyte_treated_vs_untreated
ENSG00000131149	50761.9	0.905045	0.15112	6.00655	1.89516e-09	1.27521e-07	GSE1	astrocyte_treated_vs_untreated
ENSG00000131153	4279.47	-0.970104	0.27937	-3.42933	0.000605068	0.00511959	GINS2	astrocyte_treated_vs_untreated
ENSG00000131188	5444.38	-0.530792	0.105891	-5.01591	5.27819e-07	1.54967e-05	PRR7	astrocyte_treated_vs_untreated
ENSG00000131196	4819.47	0.388474	0.143082	2.74034	0.00613761	0.0308174	NFATC1	astrocyte_treated_vs_untreated
ENSG00000131203	490.359	4.50624	0.608476	7.17461	7.25124e-13	1.35971e-10	IDO1	astrocyte_treated_vs_untreated
ENSG00000131236	111444	-0.941021	0.206972	-4.53988	5.62855e-06	0.000111936	CAP1	astrocyte_treated_vs_untreated
ENSG00000131351	1825.88	-0.504837	0.198216	-2.54233	0.0110117	0.047726	HAUS8	astrocyte_treated_vs_untreated
ENSG00000131370	48702.2	-1.0054	0.338596	-2.94281	0.00325246	0.0189068	SH3BP5	astrocyte_treated_vs_untreated
ENSG00000131386	569.567	1.46223	0.303048	4.81962	1.43833e-06	3.5423e-05	GALNT15	astrocyte_treated_vs_untreated
ENSG00000131389	14584.7	0.543396	0.208532	2.5938	0.00949224	0.0427537	SLC6A6	astrocyte_treated_vs_untreated
ENSG00000131459	9892.51	-0.899695	0.320721	-2.85084	0.00436038	0.023633	GFPT2	astrocyte_treated_vs_untreated
ENSG00000131462	14345.4	-0.46134	0.0793715	-5.81124	6.2013e-09	3.50655e-07	TUBG1	astrocyte_treated_vs_untreated
ENSG00000131467	34327.9	-0.238862	0.0799006	-2.98936	0.00279564	0.0167949	PSME3	astrocyte_treated_vs_untreated
ENSG00000131469	57082.2	-0.318374	0.0747238	-4.25746	2.06766e-05	0.000331711	RPL27	astrocyte_treated_vs_untreated
ENSG00000131470	2320.09	-0.729044	0.285828	-2.52078	0.0117096	0.0498611	PSMC3IP	astrocyte_treated_vs_untreated
ENSG00000131504	23524.1	-0.29866	0.0731968	-4.07922	4.51874e-05	0.00062223	DIAPH1	astrocyte_treated_vs_untreated
ENSG00000131558	23936.7	0.422444	0.0731043	5.77734	7.58919e-09	4.13546e-07	EXOC4	astrocyte_treated_vs_untreated
ENSG00000131650	1290.54	2.40413	0.415886	5.69374	1.24284e-08	6.30119e-07	KREMEN2	astrocyte_treated_vs_untreated
ENSG00000131653	32259.3	-0.200741	0.070272	-2.85606	0.0042894	0.0233785	TRAF7	astrocyte_treated_vs_untreated
ENSG00000131669	11262.9	1.33467	0.307958	4.34928	1.36586e-05	0.000235796	NINJ1	astrocyte_treated_vs_untreated
ENSG00000131747	29925.9	-1.40408	0.556991	-2.52667	0.0115151	0.0492466	TOP2A	astrocyte_treated_vs_untreated
ENSG00000131748	14762.2	0.425362	0.109424	3.88569	0.000102039	0.00122226	STARD3	astrocyte_treated_vs_untreated
ENSG00000131771	1242.2	1.87007	0.600145	3.13913	0.00169449	0.0113748	PPP1R1B	astrocyte_treated_vs_untreated
ENSG00000131773	8145.56	-1.01841	0.202062	-5.03665	4.73749e-07	1.42808e-05	KHDRBS3	astrocyte_treated_vs_untreated
ENSG00000131778	6567.94	-0.479981	0.101191	-4.72847	2.26216e-06	5.19259e-05	CHD1L	astrocyte_treated_vs_untreated
ENSG00000131791	8976.82	-0.633768	0.104842	-6.04472	1.49665e-09	1.04856e-07	PRKAB2	astrocyte_treated_vs_untreated
ENSG00000131979	1318.25	0.616203	0.230119	2.62124	0.00876103	0.0402711	GCH1	astrocyte_treated_vs_untreated
ENSG00000131981	15939.9	0.817933	0.181847	4.49861	6.84001e-06	0.000131252	LGALS3	astrocyte_treated_vs_untreated
ENSG00000132002	33148.1	-0.394975	0.145965	-2.70782	0.00677271	0.033075	DNAJB1	astrocyte_treated_vs_untreated
ENSG00000132005	5016.56	0.377485	0.139483	2.7048	0.00683463	0.0332691	RFX1	astrocyte_treated_vs_untreated
ENSG00000132024	11365	0.216982	0.0831156	2.61292	0.00897714	0.0410478	CC2D1A	astrocyte_treated_vs_untreated
ENSG00000132031	922.664	-1.59892	0.471751	-3.4765	0.000508001	0.00444275	MATN3	astrocyte_treated_vs_untreated
ENSG00000132109	6337.54	1.33522	0.319059	4.12937	3.63758e-05	0.000524395	TRIM21	astrocyte_treated_vs_untreated
ENSG00000132122	4089.49	-0.517024	0.176573	-2.92063	0.00349327	0.0199825	SPATA6	astrocyte_treated_vs_untreated
ENSG00000132141	352.695	0.497554	0.110043	4.52258	6.10909e-06	0.000119291	CCT6B	astrocyte_treated_vs_untreated
ENSG00000132153	28549.8	0.20178	0.0713686	2.82833	0.00467915	0.0249929	DHX30	astrocyte_treated_vs_untreated
ENSG00000132155	32165.1	-0.264543	0.083359	-3.16925	0.00152833	0.0105083	RAF1	astrocyte_treated_vs_untreated
ENSG00000132256	11576	0.887822	0.257358	3.39895	0.000676443	0.00560632	TRIM5	astrocyte_treated_vs_untreated
ENSG00000132274	40851.9	1.30873	0.349835	3.66012	0.000252093	0.00254005	TRIM22	astrocyte_treated_vs_untreated
ENSG00000132326	2483.45	0.266475	0.0804741	3.31421	0.000919039	0.00710648	PER2	astrocyte_treated_vs_untreated
ENSG00000132341	60855.3	-0.481159	0.124698	-3.85536	0.000115557	0.00134441	RAN	astrocyte_treated_vs_untreated
ENSG00000132357	213.933	0.977225	0.391009	2.66174	0.00777371	0.0366985	CARD6	astrocyte_treated_vs_untreated
ENSG00000132359	5381.86	-1.29438	0.411629	-3.23272	0.00122618	0.00887347	RAP1GAP2	astrocyte_treated_vs_untreated
ENSG00000132376	7100.88	0.216972	0.0804189	2.69299	0.00708148	0.0341965	INPP5K	astrocyte_treated_vs_untreated
ENSG00000132382	13253.6	-0.298796	0.0790661	-3.77921	0.000157324	0.00172935	MYBBP1A	astrocyte_treated_vs_untreated
ENSG00000132432	6275.48	-0.406169	0.109714	-3.70206	0.000213854	0.00222691	SEC61G	astrocyte_treated_vs_untreated
ENSG00000132463	23732.4	-0.215708	0.0636815	-3.38603	0.000709112	0.00581846	GRSF1	astrocyte_treated_vs_untreated
ENSG00000132466	43254.1	0.279795	0.0738054	3.79125	0.000149891	0.00166413	ANKRD17	astrocyte_treated_vs_untreated
ENSG00000132471	37860.2	0.596602	0.159892	3.72215	0.000197533	0.00208506	WBP2	astrocyte_treated_vs_untreated
ENSG00000132475	112573	0.540902	0.122018	4.43515	9.20093e-06	0.000169172	H3F3B	astrocyte_treated_vs_untreated
ENSG00000132478	13258.7	0.431656	0.120093	3.59244	0.000327599	0.00311965	UNK	astrocyte_treated_vs_untreated
ENSG00000132481	4966.77	2.047	0.38604	5.34874	8.85673e-08	3.44305e-06	TRIM47	astrocyte_treated_vs_untreated
ENSG00000132507	88933.7	-0.435265	0.126612	-3.43799	0.000586042	0.00498009	EIF5A	astrocyte_treated_vs_untreated
ENSG00000132530	4862.55	5.90497	0.631169	8.87159	7.21096e-19	4.83932e-16	XAF1	astrocyte_treated_vs_untreated
ENSG00000132561	4003.33	-0.814819	0.310644	-2.67854	0.00739443	0.0353398	MATN2	astrocyte_treated_vs_untreated
ENSG00000132600	7533.46	0.331807	0.0717667	4.62724	3.70573e-06	7.97498e-05	PRMT7	astrocyte_treated_vs_untreated
ENSG00000132603	4188.11	-0.442087	0.114315	-3.86487	0.000111149	0.00130443	NIP7	astrocyte_treated_vs_untreated
ENSG00000132612	19599	-0.300864	0.0610077	-4.92893	8.26816e-07	2.2242e-05	VPS4A	astrocyte_treated_vs_untreated
ENSG00000132635	9404.44	0.403619	0.0831771	4.85005	1.23428e-06	3.13826e-05	PCED1A	astrocyte_treated_vs_untreated
ENSG00000132640	14797.6	0.43349	0.142079	3.0277	0.00246425	0.0151905	BTBD3	astrocyte_treated_vs_untreated
ENSG00000132664	3370.16	-0.261387	0.0596705	-4.38218	1.17496e-05	0.000207796	POLR3F	astrocyte_treated_vs_untreated
ENSG00000132670	39013.8	0.222871	0.0553354	4.02425	5.71561e-05	0.000754448	PTPRA	astrocyte_treated_vs_untreated
ENSG00000132681	44.8954	0.99055	0.383945	2.55817	0.0105224	0.0461467	ATP1A4	astrocyte_treated_vs_untreated
ENSG00000132688	428761	-0.763752	0.181284	-4.23678	2.26744e-05	0.0003565	NES	astrocyte_treated_vs_untreated
ENSG00000132694	19932.4	0.261027	0.0783863	3.32935	0.000870505	0.00681982	ARHGEF11	astrocyte_treated_vs_untreated
ENSG00000132716	30284.2	0.243209	0.0869381	2.797	0.00515803	0.0268285	DCAF8	astrocyte_treated_vs_untreated
ENSG00000132768	6617.49	-0.238726	0.0915079	-2.60937	0.00907092	0.04136	DPH2	astrocyte_treated_vs_untreated
ENSG00000132793	536.149	1.04539	0.435323	2.73208	0.00629355	0.0313963	LPIN3	astrocyte_treated_vs_untreated
ENSG00000132846	8079.64	0.375193	0.138855	2.701	0.00691323	0.0335684	ZBED3	astrocyte_treated_vs_untreated
ENSG00000132879	9966.16	0.237762	0.0684229	3.47761	0.000505912	0.00443208	FBXO44	astrocyte_treated_vs_untreated
ENSG00000132965	32.8183	-1.5099	0.482041	-3.11687	0.00182781	0.0120665	ALOX5AP	astrocyte_treated_vs_untreated
ENSG00000133026	63170.9	-0.471521	0.131966	-3.56249	0.000367351	0.0034278	MYH10	astrocyte_treated_vs_untreated
ENSG00000133030	68165.7	-0.70198	0.117066	-5.99452	2.04088e-09	1.34836e-07	MPRIP	astrocyte_treated_vs_untreated
ENSG00000133048	13986.3	1.10872	0.903462	2.83906	0.00452464	0.0243639	CHI3L1	astrocyte_treated_vs_untreated
ENSG00000133059	12999.8	0.479205	0.0979988	4.89067	1.00495e-06	2.62317e-05	DSTYK	astrocyte_treated_vs_untreated
ENSG00000133101	1206.2	-1.21344	0.269418	-4.46617	7.96341e-06	0.000149106	CCNA1	astrocyte_treated_vs_untreated
ENSG00000133104	13078.1	0.337977	0.10715	3.15359	0.00161277	0.0109325	SPART	astrocyte_treated_vs_untreated
ENSG00000133106	800.813	4.63546	0.681505	5.87285	4.28378e-09	2.58874e-07	EPSTI1	astrocyte_treated_vs_untreated
ENSG00000133110	3335.76	-1.75769	0.927693	-2.9211	0.00348801	0.019966	POSTN	astrocyte_treated_vs_untreated
ENSG00000133116	187.115	-1.0143	0.251674	-4.13004	3.62698e-05	0.000523163	KL	astrocyte_treated_vs_untreated
ENSG00000133119	2907.56	-0.70431	0.268298	-2.60386	0.00921812	0.0418442	RFC3	astrocyte_treated_vs_untreated
ENSG00000133121	7170.79	-1.24593	0.34379	-3.64572	0.000266649	0.00264697	STARD13	astrocyte_treated_vs_untreated
ENSG00000133124	138.501	0.961718	0.347641	2.89223	0.00382516	0.0214112	IRS4	astrocyte_treated_vs_untreated
ENSG00000133131	9209.85	-0.434481	0.14464	-2.9953	0.00274173	0.0165765	MORC4	astrocyte_treated_vs_untreated
ENSG00000133134	6199.18	1.28479	0.351928	3.76816	0.000164457	0.00179767	BEX2	astrocyte_treated_vs_untreated
ENSG00000133142	21278.5	0.222951	0.0884651	2.51949	0.0117525	0.0499771	TCEAL4	astrocyte_treated_vs_untreated
ENSG00000133216	64672.5	-0.899557	0.203476	-4.4282	9.50206e-06	0.000173583	EPHB2	astrocyte_treated_vs_untreated
ENSG00000133315	1605.46	0.522301	0.130942	3.99701	6.4148e-05	0.000829543	MACROD1	astrocyte_treated_vs_untreated
ENSG00000133321	2243.48	2.5877	0.547232	4.74008	2.13635e-06	4.94849e-05	RARRES3	astrocyte_treated_vs_untreated
ENSG00000133328	79.3237	3.92824	0.581848	6.52607	6.75193e-11	7.08592e-09	HRASLS2	astrocyte_treated_vs_untreated
ENSG00000133401	889.362	1.12484	0.406706	2.89026	0.00384924	0.0215318	PDZD2	astrocyte_treated_vs_untreated
ENSG00000133433	493.751	-1.4944	0.470081	-3.35542	0.000792449	0.00634498	GSTT2B	astrocyte_treated_vs_untreated
ENSG00000133460	3480.99	0.55365	0.176366	3.14347	0.00166955	0.0112459	SLC2A11	astrocyte_treated_vs_untreated
ENSG00000133466	20326.3	1.02212	0.154745	6.57861	4.7488e-11	5.16587e-09	C1QTNF6	astrocyte_treated_vs_untreated
ENSG00000133606	25922.6	0.406826	0.070388	5.78221	7.37253e-09	4.03464e-07	MKRN1	astrocyte_treated_vs_untreated
ENSG00000133612	23035.7	-0.336379	0.128382	-2.60494	0.00918911	0.0417502	AGAP3	astrocyte_treated_vs_untreated
ENSG00000133619	5512.94	-0.230001	0.0816764	-2.81447	0.00488578	0.0257645	KRBA1	astrocyte_treated_vs_untreated
ENSG00000133639	14467.4	0.783632	0.162194	4.83424	1.33654e-06	3.34162e-05	BTG1	astrocyte_treated_vs_untreated
ENSG00000133641	2223.63	-0.223292	0.0865583	-2.5763	0.00998631	0.0444142	C12orf29	astrocyte_treated_vs_untreated
ENSG00000133657	19488.5	-0.525168	0.122078	-4.30361	1.68037e-05	0.000279718	ATP13A3	astrocyte_treated_vs_untreated
ENSG00000133687	10452.7	0.567532	0.188587	2.98916	0.00279744	0.0168018	TMTC1	astrocyte_treated_vs_untreated
ENSG00000133706	29436.9	-0.270038	0.0765632	-3.52543	0.000422792	0.00385238	LARS	astrocyte_treated_vs_untreated
ENSG00000133710	1219.58	0.845965	0.239512	3.60528	0.000311814	0.00299619	SPINK5	astrocyte_treated_vs_untreated
ENSG00000133805	4532.49	1.05468	0.324445	3.1138	0.00184694	0.0121645	AMPD3	astrocyte_treated_vs_untreated
ENSG00000133816	36642	-1.26325	0.31292	-4.06583	4.78615e-05	0.000650968	MICAL2	astrocyte_treated_vs_untreated
ENSG00000133818	5224.78	-0.706559	0.201513	-3.49023	0.000482613	0.00426919	RRAS2	astrocyte_treated_vs_untreated
ENSG00000133884	25039.3	0.345239	0.110385	3.12746	0.00176326	0.0117345	DPF2	astrocyte_treated_vs_untreated
ENSG00000133935	11510.9	-0.324832	0.125791	-2.58283	0.00979928	0.0437758	ERG28	astrocyte_treated_vs_untreated
ENSG00000133943	10105.3	1.01624	0.156653	6.49545	8.27844e-11	8.51278e-09	DGLUCY	astrocyte_treated_vs_untreated
ENSG00000133985	8319.15	-0.658482	0.186947	-3.48856	0.000485628	0.00428677	TTC9	astrocyte_treated_vs_untreated
ENSG00000134001	17769.7	-0.298544	0.0773434	-3.86164	0.00011263	0.00131772	EIF2S1	astrocyte_treated_vs_untreated
ENSG00000134013	76050.4	-0.738151	0.288666	-2.59164	0.00955193	0.0429239	LOXL2	astrocyte_treated_vs_untreated
ENSG00000134030	20854	-0.74652	0.134774	-5.51554	3.47702e-08	1.51834e-06	CTIF	astrocyte_treated_vs_untreated
ENSG00000134046	8258.19	-0.345002	0.132947	-2.5923	0.00953373	0.0428799	MBD2	astrocyte_treated_vs_untreated
ENSG00000134057	12204.2	-0.929223	0.291691	-3.13448	0.00172156	0.0115232	CCNB1	astrocyte_treated_vs_untreated
ENSG00000134061	246.976	-1.56684	0.456786	-3.30862	0.000937585	0.00723458	CD180	astrocyte_treated_vs_untreated
ENSG00000134070	3695.36	1.48211	0.281631	5.18349	2.17774e-07	7.38659e-06	IRAK2	astrocyte_treated_vs_untreated
ENSG00000134072	4575.82	-0.452628	0.135757	-3.3319	0.00086254	0.00677024	CAMK1	astrocyte_treated_vs_untreated
ENSG00000134107	24900.5	-0.787602	0.215672	-3.6826	0.00023087	0.00236356	BHLHE40	astrocyte_treated_vs_untreated
ENSG00000134115	1293.77	-0.957174	0.24159	-3.83021	0.000128032	0.00146088	CNTN6	astrocyte_treated_vs_untreated
ENSG00000134152	4062.35	-0.530316	0.114676	-4.61905	3.85509e-06	8.25461e-05	KATNBL1	astrocyte_treated_vs_untreated
ENSG00000134198	3513.32	-2.33302	0.3678	-6.19607	5.78908e-10	4.57289e-08	TSPAN2	astrocyte_treated_vs_untreated
ENSG00000134207	1969.64	-1.57447	0.754058	-2.64043	0.0082802	0.0385472	SYT6	astrocyte_treated_vs_untreated
ENSG00000134215	1698.35	-1.65954	0.324366	-5.1449	2.67661e-07	8.79627e-06	VAV3	astrocyte_treated_vs_untreated
ENSG00000134250	70005.7	-0.301051	0.0654352	-4.60271	4.17025e-06	8.76751e-05	NOTCH2	astrocyte_treated_vs_untreated
ENSG00000134265	5963.8	-0.190575	0.0635402	-3.00095	0.0026914	0.0163186	NAPG	astrocyte_treated_vs_untreated
ENSG00000134297	603.641	-0.714177	0.200295	-3.56381	0.00036551	0.00341187	PLEKHA8P1	astrocyte_treated_vs_untreated
ENSG00000134321	11880.6	7.12469	0.486454	14.2155	7.34766e-46	9.36901e-42	RSAD2	astrocyte_treated_vs_untreated
ENSG00000134326	5751.26	5.02277	0.530087	9.07451	1.14191e-19	8.82453e-17	CMPK2	astrocyte_treated_vs_untreated
ENSG00000134330	4636.03	-0.39525	0.148371	-2.66286	0.00774791	0.0366377	IAH1	astrocyte_treated_vs_untreated
ENSG00000134339	70.5045	2.82488	0.695229	3.03067	0.0024401	0.0150708	SAA2	astrocyte_treated_vs_untreated
ENSG00000134375	12860.4	-0.524177	0.121993	-4.29589	1.73993e-05	0.000287743	TIMM17A	astrocyte_treated_vs_untreated
ENSG00000134398	46.4204	0.947172	0.389843	2.52399	0.011603	0.0495728	ERN2	astrocyte_treated_vs_untreated
ENSG00000134419	53194.2	-0.241643	0.0744938	-3.23841	0.00120197	0.00873045	RPS15A	astrocyte_treated_vs_untreated
ENSG00000134453	12808.6	-0.198152	0.0716931	-2.76265	0.00573336	0.0291957	RBM17	astrocyte_treated_vs_untreated
ENSG00000134490	1892	-0.621874	0.150328	-4.14137	3.45236e-05	0.000504251	TMEM241	astrocyte_treated_vs_untreated
ENSG00000134516	1694.18	-1.08141	0.387541	-2.7434	0.00608057	0.0305972	DOCK2	astrocyte_treated_vs_untreated
ENSG00000134531	24266.1	-1.26584	0.351375	-3.66888	0.000243617	0.00247026	EMP1	astrocyte_treated_vs_untreated
ENSG00000134595	2956.86	-1.70984	0.483945	-3.68998	0.000224273	0.00231836	SOX3	astrocyte_treated_vs_untreated
ENSG00000134640	24.4781	2.063	0.483639	3.88074	0.000104137	0.00124099	MTNR1B	astrocyte_treated_vs_untreated
ENSG00000134668	22378.7	-1.61655	0.32519	-5.03942	4.66939e-07	1.41256e-05	SPOCD1	astrocyte_treated_vs_untreated
ENSG00000134684	23896.7	-0.349998	0.0892117	-3.91591	9.00632e-05	0.00110849	YARS	astrocyte_treated_vs_untreated
ENSG00000134690	5202.38	-1.32199	0.402125	-3.20505	0.0013504	0.00952113	CDCA8	astrocyte_treated_vs_untreated
ENSG00000134716	151.891	2.13649	0.30843	6.89329	5.45156e-12	8.05592e-10	CYP2J2	astrocyte_treated_vs_untreated
ENSG00000134775	14915.3	-0.790857	0.234732	-3.35199	0.000802336	0.00639811	FHOD3	astrocyte_treated_vs_untreated
ENSG00000134809	4674.72	-0.287679	0.111664	-2.58645	0.0096971	0.0434334	TIMM10	astrocyte_treated_vs_untreated
ENSG00000134824	106000	-0.854848	0.157192	-5.43062	5.61573e-08	2.32402e-06	FADS2	astrocyte_treated_vs_untreated
ENSG00000134871	418137	-0.535276	0.197764	-2.71343	0.00665912	0.0326357	COL4A2	astrocyte_treated_vs_untreated
ENSG00000134897	4182.02	-0.477586	0.100626	-4.74007	2.13642e-06	4.94849e-05	BIVM	astrocyte_treated_vs_untreated
ENSG00000134901	3680.72	-0.505755	0.129346	-3.90342	9.48441e-05	0.00115287	KDELC1	astrocyte_treated_vs_untreated
ENSG00000134905	8148.45	-0.508998	0.0793318	-6.4101	1.45424e-10	1.38899e-08	CARS2	astrocyte_treated_vs_untreated
ENSG00000134986	86344.6	-0.6265	0.225197	-2.8123	0.00491881	0.0258585	NREP	astrocyte_treated_vs_untreated
ENSG00000134987	5163.73	-0.155922	0.0569841	-2.7365	0.00620969	0.0310935	WDR36	astrocyte_treated_vs_untreated
ENSG00000135002	5743.09	-0.371082	0.109884	-3.38211	0.000719309	0.00588509	RFK	astrocyte_treated_vs_untreated
ENSG00000135045	1824.95	-0.49959	0.158077	-3.14721	0.00164835	0.0111413	C9orf40	astrocyte_treated_vs_untreated
ENSG00000135048	54397	-0.838957	0.238887	-3.50591	0.000455044	0.00406943	CEMIP2	astrocyte_treated_vs_untreated
ENSG00000135049	7296.56	-0.271113	0.101682	-2.66294	0.00774603	0.0366356	AGTPBP1	astrocyte_treated_vs_untreated
ENSG00000135063	1205.83	-0.612581	0.225169	-2.70458	0.00683904	0.0332798	FAM189A2	astrocyte_treated_vs_untreated
ENSG00000135069	17232.8	-1.27674	0.262913	-4.8736	1.09582e-06	2.81994e-05	PSAT1	astrocyte_treated_vs_untreated
ENSG00000135074	72852.2	-1.79188	0.306542	-5.89443	3.75988e-09	2.30491e-07	ADAM19	astrocyte_treated_vs_untreated
ENSG00000135083	6387.9	-0.636099	0.151239	-4.20671	2.5911e-05	0.000397343	CCNJL	astrocyte_treated_vs_untreated
ENSG00000135093	5385.28	0.425199	0.114255	3.72605	0.000194505	0.00205991	USP30	astrocyte_treated_vs_untreated
ENSG00000135094	17.6713	1.31122	0.449068	2.74473	0.00605608	0.030486	SDS	astrocyte_treated_vs_untreated
ENSG00000135097	36766.6	0.562393	0.195581	2.89377	0.00380646	0.0213299	MSI1	astrocyte_treated_vs_untreated
ENSG00000135111	40.5332	-1.17573	0.453135	-2.82475	0.00473178	0.0251867	TBX3	astrocyte_treated_vs_untreated
ENSG00000135114	6760.55	3.80438	0.43983	8.33018	8.07186e-17	4.03625e-14	OASL	astrocyte_treated_vs_untreated
ENSG00000135116	1135.84	1.35702	0.334562	4.03995	5.34629e-05	0.000712708	HRK	astrocyte_treated_vs_untreated
ENSG00000135124	4536.71	0.793278	0.157467	5.01323	5.35252e-07	1.55467e-05	P2RX4	astrocyte_treated_vs_untreated
ENSG00000135148	19667	0.531122	0.129559	4.08025	4.4987e-05	0.000620475	TRAFD1	astrocyte_treated_vs_untreated
ENSG00000135185	913.616	0.37051	0.136184	2.71749	0.00657799	0.0323035	TMEM243	astrocyte_treated_vs_untreated
ENSG00000135205	620.977	0.6249	0.189844	3.29256	0.000992783	0.0075478	CCDC146	astrocyte_treated_vs_untreated
ENSG00000135248	297.328	-1.61	0.357744	-4.51853	6.22699e-06	0.000120945	FAM71F1	astrocyte_treated_vs_untreated
ENSG00000135249	3253.17	-0.20403	0.0746028	-2.73392	0.00625853	0.0312706	RINT1	astrocyte_treated_vs_untreated
ENSG00000135253	139.59	1.24603	0.229796	5.37438	7.68451e-08	3.05726e-06	KCP	astrocyte_treated_vs_untreated
ENSG00000135316	44320.2	-0.24998	0.0712457	-3.5088	0.000450132	0.00403205	SYNCRIP	astrocyte_treated_vs_untreated
ENSG00000135318	47288.5	-1.40806	0.513895	-2.79012	0.00526884	0.027288	NT5E	astrocyte_treated_vs_untreated
ENSG00000135336	7163.56	0.244358	0.053438	4.57242	4.82133e-06	9.86785e-05	ORC3	astrocyte_treated_vs_untreated
ENSG00000135338	2295.01	0.635841	0.214487	2.97758	0.00290532	0.0172949	LCA5	astrocyte_treated_vs_untreated
ENSG00000135363	10084.4	0.492868	0.180968	2.64685	0.00812462	0.0379755	LMO2	astrocyte_treated_vs_untreated
ENSG00000135365	17762.2	0.359615	0.0733996	4.89865	9.64994e-07	2.53966e-05	PHF21A	astrocyte_treated_vs_untreated
ENSG00000135372	9670.78	0.276264	0.08962	3.09575	0.00196318	0.0127717	NAT10	astrocyte_treated_vs_untreated
ENSG00000135378	187.411	2.55994	0.400969	6.60425	3.99527e-11	4.46875e-09	PRRG4	astrocyte_treated_vs_untreated
ENSG00000135392	12571.7	0.210272	0.0566121	3.71351	0.000204406	0.00214348	DNAJC14	astrocyte_treated_vs_untreated
ENSG00000135414	24268	0.387939	0.08953	4.33147	1.48118e-05	0.000252157	GDF11	astrocyte_treated_vs_untreated
ENSG00000135423	626.727	0.620269	0.229418	2.79232	0.00523308	0.0271414	GLS2	astrocyte_treated_vs_untreated
ENSG00000135424	86869.4	-0.978845	0.254356	-3.87491	0.000106665	0.00126578	ITGA7	astrocyte_treated_vs_untreated
ENSG00000135437	2345.36	-2.01573	0.391457	-5.11801	3.0878e-07	9.96774e-06	RDH5	astrocyte_treated_vs_untreated
ENSG00000135451	4837.68	-1.34301	0.511599	-2.63178	0.00849399	0.0393425	TROAP	astrocyte_treated_vs_untreated
ENSG00000135452	6986.64	0.287029	0.111487	2.57115	0.010136	0.0448922	TSPAN31	astrocyte_treated_vs_untreated
ENSG00000135476	4264.81	-1.21832	0.435067	-2.75723	0.00582937	0.029596	ESPL1	astrocyte_treated_vs_untreated
ENSG00000135486	198525	-0.498887	0.180426	-2.75525	0.0058648	0.0297344	HNRNPA1	astrocyte_treated_vs_untreated
ENSG00000135521	4542.35	-0.353046	0.125014	-2.82095	0.00478815	0.0254156	LTV1	astrocyte_treated_vs_untreated
ENSG00000135525	2744.9	1.26814	0.30803	4.04312	5.2745e-05	0.000704612	MAP7	astrocyte_treated_vs_untreated
ENSG00000135537	1311.4	0.219495	0.084514	2.59408	0.00948453	0.0427415	AFG1L	astrocyte_treated_vs_untreated
ENSG00000135541	3456.59	-0.345654	0.135253	-2.54934	0.0107926	0.0470632	AHI1	astrocyte_treated_vs_untreated
ENSG00000135587	1302.58	0.581549	0.159209	3.65614	0.000256039	0.00257067	SMPD2	astrocyte_treated_vs_untreated
ENSG00000135617	3021.47	-0.512355	0.124899	-4.09463	4.22849e-05	0.000590553	PRADC1	astrocyte_treated_vs_untreated
ENSG00000135624	59159.1	-0.315769	0.0753382	-4.18661	2.83154e-05	0.000426018	CCT7	astrocyte_treated_vs_untreated
ENSG00000135636	865.522	-1.07248	0.377048	-2.92104	0.00348868	0.019966	DYSF	astrocyte_treated_vs_untreated
ENSG00000135643	2741.44	-0.474664	0.167707	-2.8133	0.00490365	0.0258107	KCNMB4	astrocyte_treated_vs_untreated
ENSG00000135678	693.708	-1.57267	0.584823	-2.8022	0.00507552	0.0265021	CPM	astrocyte_treated_vs_untreated
ENSG00000135679	45553.9	0.497714	0.171076	2.8968	0.00376994	0.0211624	MDM2	astrocyte_treated_vs_untreated
ENSG00000135697	505.082	1.64538	0.341104	4.82892	1.37277e-06	3.4088e-05	BCO1	astrocyte_treated_vs_untreated
ENSG00000135698	2745.87	-0.519915	0.0978003	-5.30972	1.09792e-07	4.12966e-06	MPHOSPH6	astrocyte_treated_vs_untreated
ENSG00000135709	11589.5	0.341216	0.0912556	3.73866	0.000185004	0.00197653	KIAA0513	astrocyte_treated_vs_untreated
ENSG00000135720	45604.5	-0.251963	0.0727356	-3.46844	0.000523484	0.00455007	DYNC1LI2	astrocyte_treated_vs_untreated
ENSG00000135744	1982.27	1.69247	0.269657	6.16602	7.00306e-10	5.41188e-08	AGT	astrocyte_treated_vs_untreated
ENSG00000135763	4649.8	-0.460456	0.0922299	-4.98928	6.06033e-07	1.72669e-05	URB2	astrocyte_treated_vs_untreated
ENSG00000135776	2603.58	-0.414509	0.0792133	-5.22257	1.76461e-07	6.17299e-06	ABCB10	astrocyte_treated_vs_untreated
ENSG00000135801	6422.99	-0.443866	0.068114	-6.51385	7.3251e-11	7.65593e-09	TAF5L	astrocyte_treated_vs_untreated
ENSG00000135821	62174.1	0.870571	0.196795	4.38471	1.16139e-05	0.000205823	GLUL	astrocyte_treated_vs_untreated
ENSG00000135824	5130.63	-1.91264	0.415867	-4.66726	3.05247e-06	6.73975e-05	RGS8	astrocyte_treated_vs_untreated
ENSG00000135845	4396.59	0.242758	0.0946178	2.56516	0.0103129	0.0454676	PIGC	astrocyte_treated_vs_untreated
[truncated: 6,096 more rows]

## Sheet: Supp table 6
	Supp table 6	GO:BP profiles comparing the up and down regulated DEGs in astrocytes αsyn-O treated vs basal( FDR < 5% and at least 2 fold expression)
Cluster	ID	Description	GeneRatio	BgRatio	pvalue	p.adjust	qvalue	geneID	Count
Up regulated genes	GO:0051607	defense response to virus	65/592	212/14743	8.56763e-40	3.85029e-36	3.06902e-36	BIRC3/EIF2AK2/TSPAN32/OAS1/IL12RB1/APOBEC3H/CD40/SAMHD1/DDX58/DHX58/UNC93B1/OAS3/OAS2/TRIM38/IFIH1/STAT1/TNFAIP3/IFIT3/IFIT2/ZBP1/IRF1/IL1B/IFI6/APOBEC3F/BST2/TRIM22/RSAD2/OASL/IL6/RTP4/DDX60/IFI44L/PARP9/HERC5/CXCL9/NLRC5/IFITM3/IFIT5/MOV10/MX1/NLRP3/IFI16/AIM2/DTX3L/IL15/TLR3/IFI27/FAM111A/MLKL/CXCL10/STAT2/ISG20/MX2/IFITM2/IRF7/IFIT1/IFITM1/ISG15/PLSCR1/TLR7/TREX1/IRF9/APOBEC3G/APOBEC3D/TRIM34	65
Up regulated genes	GO:0009615	response to virus	74/592	289/14743	3.06179e-39	6.87984e-36	5.48383e-36	FGR/BIRC3/EIF2AK2/TSPAN32/BCL3/OAS1/IRAK3/IL12RB1/APOBEC3H/CD40/SAMHD1/DDX58/CCL8/DHX58/UNC93B1/OAS3/OAS2/TRIM38/IFIH1/STAT1/TNFAIP3/IFIT3/IFIT2/ZBP1/IRF1/IL1B/IFI6/APOBEC3F/BST2/TRIM22/RSAD2/OASL/IL6/RTP4/DDX60/IFI44L/IFI44/PARP9/HERC5/CXCL9/CYP1A1/NLRC5/IFITM3/IFIT5/MOV10/MX1/NLRP3/IFI16/AIM2/DTX3L/IL15/TLR3/IFI27/FAM111A/VWCE/MLKL/LGALS9/CXCL10/STAT2/ISG20/MX2/IFITM2/IRF7/IFIT1/IFITM1/ISG15/PL…	74
Up regulated genes	GO:0034341	response to interferon-gamma	49/592	158/14743	2.01237e-30	3.01453e-27	2.40284e-27	CX3CL1/NOS2/SP100/STXBP2/OAS1/ICAM1/IL12RB1/CD40/MEFV/CCL8/OAS3/OAS2/TRIM38/CCL20/STAT1/IRF6/TRIM25/NMI/IRF1/CITED1/BST2/CCL25/TRIM21/TRIM22/OASL/TLR2/CASP1/PARP9/NLRC5/IFITM3/STAR/CXCL16/GBP2/GBP4/VCAM1/TLR3/B2M/LGALS9/PARP14/GBP6/IFITM2/IRF7/IFITM1/HLA-E/HLA-H/IRF9/IFI30/TRIM34/CCL5	49
Up regulated genes	GO:0060337	type I interferon signaling pathway	35/592	78/14743	1.82225e-28	1.63784e-25	1.3055e-25	SP100/IFI35/OAS1/SAMHD1/OAS3/OAS2/STAT1/IRF6/IFIT3/IFIT2/ZBP1/IRF1/IFI6/BST2/XAF1/RSAD2/OASL/NLRC5/IFITM3/MX1/GBP2/IFI27/STAT2/ISG20/MX2/USP18/IFITM2/IRF7/IFIT1/IFITM1/ISG15/HLA-E/HLA-H/TREX1/IRF9	35
Up regulated genes	GO:0048525	negative regulation of viral process	32/592	84/14743	2.02856e-23	1.01293e-20	8.07392e-21	EIF2AK2/OAS1/APOBEC3H/TRIM14/CCL8/OAS3/OAS2/STAT1/TRIM25/APOBEC3F/BST2/TRIM21/RSAD2/OASL/POU2F3/IFITM3/TNIP1/IFIT5/MX1/IFI16/PTX3/FAM111A/ISG20/PARP10/IFITM2/IFIT1/IFITM1/ISG15/PLSCR1/APOBEC3G/APOBEC3D/CCL5	32
Up regulated genes	GO:0002697	regulation of immune effector process	59/592	323/14743	4.18021e-23	1.87858e-20	1.49739e-20	FGR/CFH/NOS2/BTK/BIRC3/TNFRSF1B/TSPAN32/STXBP2/CEACAM1/ICAM1/IRAK3/IL12RB1/HMOX1/CD40/JAK3/DDX58/DHX58/TRIM38/STAT1/TNFAIP3/TGFB3/CD80/IL1B/C3/APOBEC3F/BST2/RSAD2/IL6/DDX60/PARP9/HERC5/SERPING1/MR1/C1R/PGLYRP2/TNFSF13/NLRP3/AIM2/DTX3L/IL15/TLR3/B2M/STAT6/GPRC5B/NOD2/LGALS9/ITGAM/C1S/IFIT1/TNFRSF4/C5AR1/CR1L/HLA-E/HLA-H/TREX1/C4B/APOBEC3G/CFB/LYN	59
Up regulated genes	GO:0002250	adaptive immune response	51/592	307/14743	3.09092e-18	7.31083e-16	5.82736e-16	BTK/BTN3A1/TNFRSF1B/BCL3/NFKB2/LAMP3/CEACAM1/MEF2C/ICAM1/IL12RB1/CD40/TNFSF13B/CTSH/RELB/EBI3/JAK3/UNC93B1/BTN3A3/TNFAIP3/TNFSF18/PTK2B/CD80/IRF1/IL1B/CD70/C3/RSAD2/IL6/TNFRSF11A/SERPING1/MR1/C1R/ICOSLG/AIRE/TNFSF13/NLRP3/CTSS/B2M/STAT6/TAP1/CD7/C1S/IRF7/BTN3A2/PDCD1/CD247/HLA-E/HLA-H/TREX1/C4B/LYN	51
Up regulated genes	GO:0071216	cellular response to biotic stimulus	38/592	186/14743	6.07385e-17	1.18678e-14	9.45964e-15	CX3CL1/NOS2/BTK/TNFRSF1B/CXCL2/MEF2C/ICAM1/NFKBIA/CD40/CSF3/HDAC5/PLSCR4/TNFAIP3/CD80/IL1B/CD68/IRAK2/CMPK2/IL6/TLR2/CASP1/CXCL9/STAR/BCL2L11/LY96/NLRP3/CXCL3/CXCL5/CXCL1/ABCA1/NOD2/CXCL10/CXCL11/CXCL8/TLR1/CARD16/LYN/CCL5	38
Up regulated genes	GO:0019079	viral genome replication	30/592	118/14743	2.17812e-16	4.07852e-14	3.25093e-14	EIF2AK2/OAS1/APOBEC3H/CCL8/OAS3/OAS2/TRIM38/APOBEC3F/BST2/RSAD2/OASL/IFITM3/TNIP1/STOM/IFIT5/MX1/IFI16/IFI27/FAM111A/CXCL8/ISG20/PARP10/IFITM2/IFIT1/IFITM1/ISG15/PLSCR1/APOBEC3G/APOBEC3D/CCL5	30
Up regulated genes	GO:0050727	regulation of inflammatory response	47/592	295/14743	3.7288e-16	6.7029e-14	5.34279e-14	CX3CL1/NOS2/SELE/BTK/BIRC3/TNFRSF1B/IL17RB/NFKBIA/MMP9/ACP5/MEFV/PLA2G2D/TNFAIP3/TNFAIP6/ZBP1/IL1B/C3/CCR7/ADORA2A/SMPDL3B/IDO1/AGT/IL6/AOAH/TLR2/CASP1/TNFRSF11A/TNIP1/MAPK13/PGLYRP2/BCL6B/NLRP3/IL15/TLR3/GPRC5B/NOD2/SAA1/USP18/PDE2A/TLR7/C2CD4A/HLA-E/C2CD4B/TREX1/NEAT1/LYN/CCL5	47
Up regulated genes	GO:0050865	regulation of cell activation	59/592	470/14743	4.68459e-15	8.09714e-13	6.45412e-13	FGR/CYP26B1/CD38/CX3CL1/BTK/RUNX3/TNFRSF1B/TSPAN32/GAL/STXBP2/CEACAM1/MEF2C/CAPN3/IL12RB1/HMOX1/CD40/TNFSF13B/EBI3/JAK3/MAP3K8/CD83/ID2/PLEK/PLA2G2D/TNFAIP3/TNFSF18/CD80/IRF1/IL1B/CD70/CCR7/ADORA2A/IDO1/GPNMB/IL6/LRRC32/MERTK/WNT3A/ICOSLG/PGLYRP2/TNFSF13/VCAM1/NLRP3/IL15/STAT6/NOD2/LGALS9/ITGAM/C1QTNF1/TNFRSF4/TNFRSF18/PLSCR1/PDCD1/DPP4/HLA-E/TREX1/NFAM1/LYN/CCL5	59
Up regulated genes	GO:0001819	positive regulation of cytokine production	48/592	348/14743	5.48722e-14	8.21986e-12	6.55193e-12	FGR/CX3CL1/BIRC3/EIF2AK2/BCL3/NFKB2/IL12RB1/CD40/EBI3/DDX58/DHX58/CD83/IFIH1/STAT1/CD80/ZBP1/IRF1/IL1B/C3/CCR7/IDO1/RSAD2/AGT/IL6/TLR2/DDX60/CASP1/WNT3A/LY96/MAPK13/NLRP3/IFI16/AIM2/IL15/TLR3/B2M/STAT6/GPRC5B/NOD2/LGALS9/HPSE/SAA1/TLR1/IRF7/TLR7/C5AR1/HLA-E/NFAM1	48
Up regulated genes	GO:0001818	negative regulation of cytokine production	37/592	218/14743	7.63138e-14	1.1063e-11	8.8182e-12	CX3CL1/BTK/HDAC9/BCL3/ATP2B1/CEACAM1/IRAK3/HMOX1/ACP5/MEFV/RELB/JAK3/DDX58/DHX58/CD83/IFIH1/TNFAIP3/TGFB3/TRIM25/SRGN/NMI/CCR7/BST2/IDO1/GPNMB/LRRC32/HERC5/NLRC5/MERTK/UBE2L6/PGLYRP2/NLRP3/LGALS9/UBA7/TNFRSF4/ISG15/CARD16	37
Up regulated genes	GO:0070663	regulation of leukocyte proliferation	34/592	189/14743	1.40287e-13	1.97015e-11	1.57038e-11	CD38/BTK/TNFRSF1B/GAL/MEF2C/IL12RB1/CD40/TNFSF13B/EBI3/JAK3/CCL8/PLA2G2D/TNFAIP3/TNFSF18/CD80/IRF1/IL1B/CD70/BST2/IDO1/GPNMB/IL6/LRRC32/WNT3A/IL34/ICOSLG/VCAM1/IL15/LGALS9/CSF1/TNFRSF4/HLA-E/LYN/CCL5	34
Up regulated genes	GO:0035456	response to interferon-beta	13/592	24/14743	1.03038e-12	1.36192e-10	1.08556e-10	STAT1/IRF1/BST2/XAF1/PNPT1/IFITM3/IFI16/AIM2/TLR3/IFITM2/IFITM1/PLSCR1/TREX1	13
Up regulated genes	GO:0007249	I-kappaB kinase/NF-kappaB signaling	39/592	262/14743	1.22681e-12	1.57523e-10	1.25559e-10	CX3CL1/BTK/BIRC3/TRAF1/BCL3/CAPN3/HMOX1/NFKBIA/CD40/RELB/TRIM14/TRIM38/STAT1/TNFAIP3/TRIM25/TNFSF10/IL1B/CCR7/APOL3/BST2/TRIM21/TRIM22/IRAK2/TLR2/CASP1/SECTM1/TIFA/TNIP1/IFIT5/LY96/SQSTM1/TLR3/GPRC5B/NOD2/LGALS9/TRIML2/TLR7/CARD16/TRIM34	39
Up regulated genes	GO:0051092	positive regulation of NF-kappaB transcription factor activity	28/592	143/14743	2.42535e-12	2.8683e-10	2.28628e-10	CX3CL1/BTK/EIF2AK2/TRAF1/NFKB2/ICAM1/IRAK3/CAPN3/CD40/TRIM14/TRIM38/TNFSF18/TRIM25/IL1B/TRIM21/TRIM22/IRAK2/AGT/TLR2/TNFRSF11A/NLRP3/AIM2/TLR3/NOD2/LGALS9/TRIML2/CARD16/TRIM34	28
Up regulated genes	GO:0032606	type I interferon production	25/592	115/14743	3.21401e-12	3.70353e-10	2.95203e-10	NFKB2/RELB/DDX58/DHX58/TRIM38/IFIH1/STAT1/TNFAIP3/TRIM25/NMI/ZBP1/IRF1/TRIM21/TLR2/HERC5/NLRC5/UBE2L6/IFI16/TLR3/STAT6/UBA7/IRF7/ISG15/TLR7/TREX1	25
Up regulated genes	GO:0042110	T cell activation	48/592	389/14743	3.59773e-12	4.04205e-10	3.22186e-10	CYP26B1/RUNX3/BTN3A1/TNFRSF1B/BCL3/CEACAM1/ICAM1/IL12RB1/TNFSF13B/RELB/EBI3/JAK3/MAP3K8/CD83/PLA2G2D/TNFSF18/CD80/WNT1/IRF1/IL1B/CD70/CCR7/ADORA2A/IDO1/RSAD2/GPNMB/IL6/LRRC32/MR1/ICOSLG/AIRE/VCAM1/NLRP3/IL15/B2M/STAT6/NOD2/LGALS9/CD7/TNFRSF4/TNFRSF18/PDCD1/HSH2D/DPP4/HLA-E/TREX1/LYN/CCL5	48
Up regulated genes	GO:0006959	humoral immune response	28/592	147/14743	4.90347e-12	5.12469e-10	4.08482e-10	CFH/BCL3/CXCL2/MEF2C/EBI3/CD83/IL1B/C3/CCR7/IL6/CXCL9/SERPING1/C1R/AIRE/PGLYRP2/CXCL3/CXCL5/CXCL1/CXCL10/CXCL11/CXCL8/C1S/PDCD1/C5AR1/CR1L/HLA-E/C4B/CFB	28
Up regulated genes	GO:0070661	leukocyte proliferation	36/592	238/14743	5.71498e-12	5.83708e-10	4.65265e-10	CD38/CX3CL1/BTK/BTN3A1/TNFRSF1B/GAL/MEF2C/IL12RB1/CD40/TNFSF13B/EBI3/JAK3/CCL8/PLA2G2D/TNFAIP3/TNFSF18/CD80/IRF1/IL1B/CD70/BST2/IDO1/GPNMB/IL6/LRRC32/WNT3A/IL34/ICOSLG/VCAM1/IL15/LGALS9/CSF1/TNFRSF4/HLA-E/LYN/CCL5	36
Up regulated genes	GO:0002831	regulation of response to biotic stimulus	43/592	327/14743	6.07312e-12	6.06503e-10	4.83435e-10	FGR/CX3CL1/BIRC3/TSPAN32/CEACAM1/IRAK3/IL12RB1/SAMHD1/RELB/DDX58/DHX58/TRIM38/STAT1/TNFAIP3/NMI/ZBP1/IRF1/IL1B/APOBEC3F/DDX60/PARP9/HERC5/NLRC5/SERPING1/MR1/LY96/IFI16/AIM2/DTX3L/IL15/LGALS9/PARP14/MUC16/USP18/IRF7/IFIT1/PLSCR1/CARD16/HLA-E/TREX1/APOBEC3G/LYN/CCL5	43
Up regulated genes	GO:0070098	chemokine-mediated signaling pathway	17/592	55/14743	2.40715e-11	2.25369e-09	1.79639e-09	CX3CL1/CXCL2/CCL8/CCL20/PTK2B/CCR7/CCL25/CXCL9/CXCR5/CXCL3/CXCL5/CXCL1/CXCL10/CXCL11/CXCL8/CCR10/CCL5	17
Up regulated genes	GO:0050900	leukocyte migration	44/592	360/14743	4.08361e-11	3.67035e-09	2.92558e-09	CX3CL1/SELE/CEACAM1/CXCL2/ICAM1/ANGPT2/SLC7A8/HMOX1/BDKRB1/CCL8/BMP5/CCL20/TNFSF18/PTK2B/IL1B/CCR7/PLVAP/CCL25/IL6/CXCL9/ITGAX/TNFRSF11A/MERTK/IL34/AIRE/CXCR5/CXCL16/VCAM1/CXCL3/CXCL5/CXCL1/RET/LGALS9/CXCL10/CXCL11/CXCL8/ITGAM/SAA1/CSF1/TNFRSF18/C5AR1/DPP4/LYN/CCL5	44
Up regulated genes	GO:0050688	regulation of defense response to virus	18/592	67/14743	8.51313e-11	7.35731e-09	5.86441e-09	BIRC3/TSPAN32/IL12RB1/DDX58/DHX58/TRIM38/STAT1/TNFAIP3/IL1B/APOBEC3F/DDX60/PARP9/HERC5/AIM2/DTX3L/IL15/IFIT1/APOBEC3G	18
Up regulated genes	GO:0030593	neutrophil chemotaxis	18/592	71/14743	2.43105e-10	2.02318e-08	1.61265e-08	CX3CL1/CXCL2/CCL8/CCL20/IL1B/CCR7/CCL25/CXCL9/CXCL3/CXCL5/CXCL1/CXCL10/CXCL11/CXCL8/SAA1/C5AR1/DPP4/CCL5	18
Up regulated genes	GO:1990868	response to chemokine	17/592	63/14743	2.64739e-10	2.12453e-08	1.69343e-08	CX3CL1/CXCL2/CCL8/CCL20/PTK2B/CCR7/CCL25/CXCL9/CXCR5/CXCL3/CXCL5/CXCL1/CXCL10/CXCL11/CXCL8/CCR10/CCL5	17
Up regulated genes	GO:0002449	lymphocyte mediated immunity	30/592	198/14743	3.30011e-10	2.55702e-08	2.03816e-08	BTK/TNFRSF1B/BCL3/CEACAM1/ICAM1/IL12RB1/CD40/CTSH/BTN3A3/IL1B/CD70/C3/RSAD2/IL6/SERPING1/MR1/C1R/AIRE/TNFSF13/NLRP3/B2M/STAT6/LGALS9/C1S/IRF7/BTN3A2/HLA-E/HLA-H/TREX1/C4B	30
Up regulated genes	GO:0002367	cytokine production involved in immune response	19/592	82/14743	4.11642e-10	3.0832e-08	2.45757e-08	BTK/TNFRSF1B/IRAK3/HMOX1/JAK3/DDX58/TGFB3/IL1B/BST2/RSAD2/IL6/TLR2/MR1/NLRP3/TLR3/B2M/GPRC5B/NOD2/HLA-E	19
Up regulated genes	GO:0002718	regulation of cytokine production involved in immune response	17/592	65/14743	4.52936e-10	3.33688e-08	2.65978e-08	BTK/TNFRSF1B/IRAK3/HMOX1/JAK3/DDX58/TGFB3/IL1B/BST2/RSAD2/IL6/NLRP3/TLR3/B2M/GPRC5B/NOD2/HLA-E	17
Up regulated genes	GO:0034612	response to tumor necrosis factor	34/592	258/14743	9.91137e-10	6.64802e-08	5.29904e-08	CX3CL1/SELE/BIRC3/TNFRSF1B/TNFRSF9/TRAF1/ICAM1/NFKBIA/CD40/TNFSF13B/CCL8/CCL20/STAT1/TNFAIP3/TNFSF18/PTK2B/CD70/PLVAP/CCL25/CHI3L1/CASP1/TNFRSF11A/CXCL16/TNFSF13/GBP2/AIM2/NPNT/CXCL8/TNFSF15/SLC2A4/TNFRSF4/TNFRSF18/CARD16/CCL5	34
Up regulated genes	GO:0032103	positive regulation of response to external stimulus	45/592	413/14743	1.08448e-09	7.06324e-08	5.63001e-08	CX3CL1/BTK/IL17RB/NFKBIA/RELB/DHX58/PTK2B/ZBP1/IL1B/C3/CCR7/IDO1/AGT/IL6/TLR2/DDX60/PARP9/NLRC5/TNFRSF11A/TNIP1/LY96/MAPK13/IL34/IFI16/AIM2/IL15/TLR3/GPRC5B/NOD2/LGALS9/CXCL10/CXCL8/MUC16/CSF1/IRF7/PDE2A/PLSCR1/TLR7/C5AR1/C2CD4A/HLA-E/C2CD4B/NEAT1/LYN/CCL5	45
Up regulated genes	GO:0035455	response to interferon-alpha	10/592	20/14743	1.29851e-09	8.21899e-08	6.55124e-08	EIF2AK2/LAMP3/IFIT3/IFIT2/BST2/IFITM3/STAR/MX2/IFITM2/IFITM1	10
Up regulated genes	GO:0002521	leukocyte differentiation	47/592	447/14743	1.47967e-09	8.986e-08	7.16261e-08	CYP26B1/BTK/RUNX3/HDAC9/BCL3/CEACAM1/MEF2C/IL12RB1/MMP9/RELB/JAK3/CSF3/HDAC5/CD83/ID2/PLA2G2D/PTK2B/CD80/WNT1/IRF1/IL1B/CCR7/RSAD2/IL6/TLR2/TNFRSF11A/MR1/MERTK/CD109/IL34/AIRE/PGLYRP2/VCAM1/NLRP3/IFI16/IL15/TLR3/B2M/STAT6/BATF2/LGALS9/JUNB/CSF1/IRF7/TNFRSF18/NFAM1/LYN	47
Up regulated genes	GO:0046651	lymphocyte proliferation	30/592	214/14743	2.22605e-09	1.3163e-07	1.0492e-07	CD38/BTK/BTN3A1/TNFRSF1B/GAL/MEF2C/IL12RB1/CD40/TNFSF13B/EBI3/JAK3/PLA2G2D/TNFSF18/CD80/IRF1/IL1B/CD70/IDO1/GPNMB/IL6/LRRC32/WNT3A/ICOSLG/VCAM1/IL15/LGALS9/TNFRSF4/HLA-E/LYN/CCL5	30
Up regulated genes	GO:0002456	T cell mediated immunity	18/592	83/14743	3.72706e-09	2.12018e-07	1.68996e-07	TNFRSF1B/CEACAM1/ICAM1/IL12RB1/CTSH/BTN3A3/IL1B/CD70/RSAD2/IL6/MR1/AIRE/NLRP3/B2M/BTN3A2/HLA-E/HLA-H/TREX1	18
Up regulated genes	GO:0002819	regulation of adaptive immune response	23/592	135/14743	3.91056e-09	2.17498e-07	1.73365e-07	BTK/TNFRSF1B/CEACAM1/MEF2C/IL12RB1/CD40/TNFSF13B/JAK3/TNFAIP3/CD80/IRF1/IL1B/C3/RSAD2/IL6/MR1/TNFSF13/NLRP3/B2M/STAT6/IRF7/HLA-E/HLA-H	23
Up regulated genes	GO:1903037	regulation of leukocyte cell-cell adhesion	33/592	259/14743	4.16751e-09	2.284e-07	1.82055e-07	SELE/RUNX3/CEACAM1/ICAM1/IL12RB1/TNFSF13B/EBI3/JAK3/MAP3K8/CD83/PLA2G2D/CD80/IRF1/IL1B/CD70/CCR7/ADORA2A/CCL25/IDO1/GPNMB/IL6/LRRC32/ICOSLG/VCAM1/NLRP3/IL15/NOD2/LGALS9/PDCD1/DPP4/HLA-E/LYN/CCL5	33
Up regulated genes	GO:0002526	acute inflammatory response	18/592	84/14743	4.56899e-09	2.44441e-07	1.94841e-07	BTK/ICAM1/PLA2G2D/IL1B/C3/CCR7/APOL2/SAA2/IL6/TNFRSF11A/PTGES/NLRP3/SAA1/PLSCR1/C2CD4A/HLA-E/C2CD4B/HP	18
Up regulated genes	GO:0050777	negative regulation of immune response	21/592	117/14743	7.10917e-09	3.71495e-07	2.96114e-07	CEACAM1/IRAK3/HMOX1/SAMHD1/JAK3/DHX58/TNFAIP3/TGFB3/NMI/BST2/NLRC5/SERPING1/PGLYRP2/IFI16/STAT6/LGALS9/PARP14/PDCD1/HLA-E/TREX1/LYN	21
Up regulated genes	GO:0002440	production of molecular mediator of immune response	26/592	181/14743	1.57929e-08	7.79928e-07	6.2167e-07	BTK/TNFRSF1B/IRAK3/HMOX1/CD40/SAMHD1/TNFSF13B/JAK3/DDX58/TGFB3/IL1B/BST2/RSAD2/IL6/TLR2/MR1/TNFSF13/NLRP3/TLR3/B2M/STAT6/GPRC5B/NOD2/TNFRSF4/HLA-E/TREX1	26
Up regulated genes	GO:0007159	leukocyte cell-cell adhesion	34/592	288/14743	1.72028e-08	8.40319e-07	6.69807e-07	SELE/RUNX3/CEACAM1/ICAM1/IL12RB1/TNFSF13B/EBI3/JAK3/MAP3K8/CD83/PLA2G2D/CD80/IRF1/IL1B/CD70/CCR7/ADORA2A/CCL25/IDO1/GPNMB/IL6/LRRC32/TNIP1/ICOSLG/VCAM1/NLRP3/IL15/NOD2/LGALS9/PDCD1/DPP4/HLA-E/LYN/CCL5	34
Up regulated genes	GO:0002685	regulation of leukocyte migration	25/592	171/14743	2.08417e-08	9.85924e-07	7.85867e-07	CX3CL1/SELE/ICAM1/HMOX1/BDKRB1/CCL8/BMP5/CCL20/TNFSF18/PTK2B/CCR7/PLVAP/CCL25/IL6/IL34/AIRE/LGALS9/CXCL10/CXCL8/CSF1/TNFRSF18/C5AR1/DPP4/LYN/CCL5	25
Up regulated genes	GO:0070555	response to interleukin-1	25/592	171/14743	2.08417e-08	9.85924e-07	7.85867e-07	CD38/CX3CL1/SELE/ICAM1/IRAK3/NFKBIA/CD40/MAP3K8/CCL8/CCL20/ZBP1/IL1B/CITED1/CCL25/CHI3L1/IRAK2/IL6/TNFRSF11A/MAPK13/SQSTM1/GBP2/NOD2/LGALS9/CXCL8/CCL5	25
Up regulated genes	GO:0060759	regulation of response to cytokine stimulus	23/592	154/14743	5.11671e-08	2.16929e-06	1.72911e-06	BIRC3/TRAF1/IRAK3/SAMHD1/DDX58/IFIH1/STAT1/TNFAIP3/ZBP1/IRAK2/IL6/TLR2/CASP1/PARP9/NLRC5/CREBRF/PARP14/CSF1/USP18/IRF7/CARD16/TREX1/CCL5	23
Up regulated genes	GO:0050663	cytokine secretion	13/592	52/14743	9.28925e-08	3.78917e-06	3.0203e-06	FGR/BTN3A1/HDAC9/SRGN/AGT/TLR2/LRRC32/NLRP3/NOD2/SAA1/TLR1/TNFRSF4/LYN	13
Up regulated genes	GO:0002507	tolerance induction	8/592	17/14743	1.1374e-07	4.44476e-06	3.54286e-06	IRAK3/TNFAIP3/IDO1/AIRE/LGALS9/PDCD1/HLA-E/LYN	8
Up regulated genes	GO:0045765	regulation of angiogenesis	31/592	268/14743	1.18112e-07	4.57583e-06	3.64733e-06	CX3CL1/HDAC9/SP100/CEACAM1/ANGPT2/HMOX1/CD40/ISM1/CTSH/HDAC5/HTATIP2/STAT1/TNFAIP3/PTK2B/IL1B/C3/ID1/CHI3L1/AGT/GPNMB/IL6/ACVRL1/ITGAX/ADAMTS9/TLR3/EFNA1/CXCL10/NPR1/CXCL8/CLDN5/C5AR1	31
Up regulated genes	GO:0031348	negative regulation of defense response	24/592	179/14743	2.12656e-07	7.83342e-06	6.24391e-06	CX3CL1/TNFRSF1B/CEACAM1/IRAK3/SAMHD1/ACP5/MEFV/DHX58/TRIM38/TNFAIP3/NMI/TNFAIP6/ADORA2A/SMPDL3B/AOAH/NLRC5/SERPING1/NLRP3/IFI16/LGALS9/PARP14/SAA1/HLA-E/TREX1	24
Up regulated genes	GO:0010876	lipid localization	37/592	366/14743	2.35966e-07	8.6214e-06	6.872e-06	NOS2/DGAT2/ABCA7/GAL/DRD4/CEACAM1/APOL1/NFKBIA/PLA2G4C/CPT1A/PLSCR4/PLA2G2D/LRAT/IL1B/C3/APOL3/APOL2/AGT/IL6/SLCO2B1/TNFRSF11A/STAR/PLIN2/ABCA5/ABCG1/ABCA1/BDKRB2/C1QTNF1/ABCA13/SPNS3/APOBR/ANO9/RXRA/PLSCR1/ACSL5/STARD10/APOL6	37
Up regulated genes	GO:0001906	cell killing	17/592	98/14743	3.2267e-07	1.16006e-05	9.24671e-06	CFH/NOS2/STXBP2/CEACAM1/ICAM1/IL12RB1/APOL1/CTSH/C3/MR1/BCL2L11/B2M/LGALS9/ITGAM/CR1L/HLA-E/HLA-H	17
Up regulated genes	GO:0071887	leukocyte apoptotic process	16/592	89/14743	4.32315e-07	1.50606e-05	1.20046e-05	BTK/MEF2C/JAK3/CCR7/IDO1/IL6/BCL2L11/MERTK/NOD2/LGALS9/EFNA1/IRF7/PDCD1/HSH2D/LYN/CCL5	16
Up regulated genes	GO:2000106	regulation of leukocyte apoptotic process	14/592	70/14743	5.88067e-07	1.97222e-05	1.57203e-05	BTK/MEF2C/JAK3/CCR7/IDO1/MERTK/NOD2/LGALS9/EFNA1/IRF7/PDCD1/HSH2D/LYN/CCL5	14
Up regulated genes	GO:0150076	neuroinflammatory response	12/592	51/14743	5.94097e-07	1.97768e-05	1.57638e-05	CX3CL1/TNFRSF1B/MMP9/NAMPT/IL1B/ADORA2A/IL6/TLR2/TLR3/ITGAM/TLR7/C5AR1	12
Up regulated genes	GO:0052548	regulation of endopeptidase activity	34/592	336/14743	7.15478e-07	2.34698e-05	1.87074e-05	BIRC3/PAX2/LAMP3/PAPLN/MMP9/RENBP/MEFV/CTSH/TFPI2/RARRES1/TNFSF10/C3/IFI6/SPINK2/ADORA2A/BST2/AGT/CASP1/CRB2/SERPING1/BCL2L11/WNT3A/CD109/NLRP3/SERPINI1/IFI16/AIM2/LGALS9/EFNA1/TNFSF15/GRIN2A/CARD16/C4B/LYN	34
Up regulated genes	GO:0031341	regulation of cell killing	13/592	62/14743	8.4007e-07	2.65865e-05	2.11917e-05	CFH/NOS2/CEACAM1/ICAM1/IL12RB1/MR1/BCL2L11/B2M/LGALS9/ITGAM/CR1L/HLA-E/HLA-H	13
Up regulated genes	GO:0006869	lipid transport	33/592	325/14743	9.6592e-07	3.03555e-05	2.4196e-05	NOS2/ABCA7/GAL/DRD4/CEACAM1/APOL1/NFKBIA/CPT1A/PLSCR4/PLA2G2D/LRAT/IL1B/APOL3/APOL2/AGT/SLCO2B1/TNFRSF11A/STAR/PLIN2/ABCA5/ABCG1/ABCA1/BDKRB2/C1QTNF1/ABCA13/SPNS3/APOBR/ANO9/RXRA/PLSCR1/ACSL5/STARD10/APOL6	33
Up regulated genes	GO:0001959	regulation of cytokine-mediated signaling pathway	20/592	144/14743	1.24167e-06	3.82196e-05	3.04643e-05	BIRC3/TRAF1/IRAK3/SAMHD1/STAT1/TNFAIP3/ZBP1/IRAK2/IL6/CASP1/PARP9/NLRC5/CREBRF/PARP14/CSF1/USP18/IRF7/CARD16/TREX1/CCL5	20
Up regulated genes	GO:0035458	cellular response to interferon-beta	7/592	16/14743	1.35469e-06	4.11349e-05	3.27881e-05	STAT1/IRF1/PNPT1/IFI16/AIM2/TLR3/TREX1	7
Up regulated genes	GO:0032102	negative regulation of response to external stimulus	32/592	317/14743	1.60272e-06	4.76996e-05	3.80207e-05	CX3CL1/TNFRSF1B/CEACAM1/IRAK3/ANGPT2/SAMHD1/ACP5/MEFV/DHX58/TRIM38/TNFAIP3/NMI/TNFAIP6/ADORA2A/SMPDL3B/AOAH/NLRC5/SERPING1/WNT3A/CD109/NLRP3/IFI16/LGALS9/PARP14/SAA1/C1QTNF1/GP1BA/RTN4RL1/DPP4/CARD16/HLA-E/TREX1	32
Up regulated genes	GO:0071347	cellular response to interleukin-1	20/592	149/14743	2.13904e-06	6.04582e-05	4.81904e-05	CX3CL1/ICAM1/IRAK3/NFKBIA/CD40/MAP3K8/CCL8/CCL20/ZBP1/IL1B/CCL25/CHI3L1/IRAK2/IL6/MAPK13/SQSTM1/GBP2/NOD2/CXCL8/CCL5	20
Up regulated genes	GO:0050731	positive regulation of peptidyl-tyrosine phosphorylation	21/592	163/14743	2.34526e-06	6.50593e-05	5.18579e-05	ICAM1/CD40/CSF3/TNFSF18/PTK2B/CD80/AGT/IL6/PARP9/WNT3A/IL34/IL15/GPRC5B/EFNA1/PARP14/BTC/STAP2/TNFRSF18/ALKAL2/LYN/CCL5	21
Up regulated genes	GO:0008015	blood circulation	41/592	477/14743	3.73522e-06	9.9326e-05	7.91714e-05	CD38/NOS2/KCNQ1/ATP2B1/CEACAM1/CACNA1S/ICAM1/HMOX1/BDKRB1/RENBP/TJP3/NAMPT/SOD2/STAT1/ID2/KCNK15/ADORA2A/CSRP3/CACNG6/MTNR1B/CYP2J2/AGT/ENPEP/ACVRL1/SLC2A5/SERPING1/CLIC2/BDKRB2/CXCL10/NPR1/GPR37L1/HSPB7/GJD3/CLDN5/PTP4A3/TRDN/PDE2A/P2RX2/SMTNL2/C2CD4A/C2CD4B	41
Up regulated genes	GO:0002920	regulation of humoral immune response	11/592	51/14743	4.39635e-06	0.000114203	9.103e-05	CFH/IL1B/C3/CCR7/SERPING1/C1R/C1S/C5AR1/CR1L/C4B/CFB	11
Up regulated genes	GO:0051701	interaction with host	22/592	188/14743	6.72168e-06	0.000169704	0.000135268	EIF2AK2/ICAM1/TRIM14/TRIM38/TRIM25/CD80/TRIM21/TRIM22/IFITM3/TNIP1/BCL2L11/PTX3/LGALS9/CXCL8/TRIML2/IFITM2/IFIT1/IFITM1/RXRA/TNFRSF4/DPP4/TRIM34	22
Up regulated genes	GO:0043114	regulation of vascular permeability	10/592	44/14743	7.28719e-06	0.000180932	0.000144218	CEACAM1/TJP3/ADORA2A/BDKRB2/NPR1/CLDN5/PTP4A3/PDE2A/C2CD4A/C2CD4B	10
Up regulated genes	GO:1901136	carbohydrate derivative catabolic process	21/592	177/14743	8.74712e-06	0.000215987	0.00017216	TYMP/CHI3L2/APOBEC3H/SAMHD1/RENBP/FBXO2/FBXO6/APOBEC3F/CHI3L1/AMPD3/AOAH/NUDT7/PGLYRP2/AMDHD2/ADAMTS9/HPSE/SGSH/PDE2A/NCCRP1/APOBEC3G/APOBEC3D	21
Up regulated genes	GO:0061844	antimicrobial humoral immune response mediated by antimicrobial peptide	8/592	28/14743	9.82428e-06	0.00023865	0.000190225	CXCL2/CXCL9/CXCL3/CXCL5/CXCL1/CXCL10/CXCL11/CXCL8	8
Up regulated genes	GO:0010951	negative regulation of endopeptidase activity	21/592	182/14743	1.34862e-05	0.000324101	0.000258337	BIRC3/PAX2/LAMP3/PAPLN/MMP9/RENBP/TFPI2/RARRES1/C3/IFI6/SPINK2/ADORA2A/BST2/AGT/CRB2/SERPING1/CD109/SERPINI1/IFI16/CARD16/C4B	21
Up regulated genes	GO:0046718	viral entry into host cell	16/592	115/14743	1.39504e-05	0.00033171	0.000264401	ICAM1/TRIM14/TRIM38/TRIM25/CD80/TRIM21/TRIM22/IFITM3/PTX3/LGALS9/TRIML2/IFITM2/IFITM1/TNFRSF4/DPP4/TRIM34	16
Up regulated genes	GO:0001910	regulation of leukocyte mediated cytotoxicity	10/592	48/14743	1.66197e-05	0.00038302	0.0003053	NOS2/CEACAM1/ICAM1/IL12RB1/MR1/B2M/LGALS9/ITGAM/HLA-E/HLA-H	10
Up regulated genes	GO:0002790	peptide secretion	36/592	426/14743	2.11862e-05	0.000480864	0.00038329	FGR/CD38/NOS2/BTN3A1/HDAC9/GAL/DRD4/CD40/SYTL4/TNFSF13B/CPT1A/PLEK/TGFB3/SRGN/IL1B/ADORA2A/RSAD2/MTNR1B/AGT/IL6/TLR2/LRRC32/ABCG1/NLRP3/ABCA1/NOD2/CPLX1/SAA1/TLR1/EXOC3L1/PCLO/TNFRSF4/DPP4/HLA-E/LYN/CCL5	36
Up regulated genes	GO:0035592	establishment of protein localization to extracellular region	34/592	393/14743	2.21549e-05	0.000490464	0.000390942	FGR/CD38/NOS2/BTN3A1/HDAC9/GAL/DRD4/CD40/SYTL4/TNFSF13B/CPT1A/PLEK/TGFB3/SRGN/IL1B/ADORA2A/RSAD2/MTNR1B/AGT/IL6/TLR2/LRRC32/ABCG1/NLRP3/NOD2/CPLX1/SAA1/TLR1/PCLO/TNFRSF4/DPP4/HLA-E/LYN/CCL5	34
Up regulated genes	GO:0009595	detection of biotic stimulus	8/592	31/14743	2.24134e-05	0.000491345	0.000391645	TLR2/LY96/PGLYRP2/NLRP3/NOD2/TLR1/TREX1/C4B	8
Up regulated genes	GO:0042092	type 2 immune response	8/592	31/14743	2.24134e-05	0.000491345	0.000391645	BCL3/IDO1/RSAD2/IL6/BCL6B/NLRP3/STAT6/NOD2	8
Up regulated genes	GO:1901652	response to peptide	39/592	479/14743	2.25523e-05	0.000491991	0.000392159	PDK4/HDAC9/GAL/ATP2B1/CEACAM1/ICAM1/NFKBIA/MMP9/CD40/JAK3/NAMPT/HDAC5/PRLR/STAT1/TNFAIP3/TNFSF10/NR4A1/WNT1/IL1B/CITED1/ID1/STAT5A/CSRP3/ADCY4/LPIN3/AGT/TLR2/MMP13/PNPT1/ATP6V1C2/STAR/ATP6V0D2/BCL2L11/VCAM1/STAT6/NOD2/STAT2/SLC2A4/LYN	39
Up regulated genes	GO:0001909	leukocyte mediated cytotoxicity	12/592	72/14743	2.66198e-05	0.000564291	0.000449788	NOS2/STXBP2/CEACAM1/ICAM1/IL12RB1/CTSH/MR1/B2M/LGALS9/ITGAM/HLA-E/HLA-H	12
Up regulated genes	GO:0001774	microglial cell activation	8/592	32/14743	2.88421e-05	0.000589165	0.000469615	CX3CL1/NAMPT/IL6/TLR2/TLR3/ITGAM/TLR7/C5AR1	8
Up regulated genes	GO:0002269	leukocyte activation involved in inflammatory response	8/592	32/14743	2.88421e-05	0.000589165	0.000469615	CX3CL1/NAMPT/IL6/TLR2/TLR3/ITGAM/TLR7/C5AR1	8
Up regulated genes	GO:0071692	protein localization to extracellular region	34/592	400/14743	3.18324e-05	0.000641501	0.000511331	FGR/CD38/NOS2/BTN3A1/HDAC9/GAL/DRD4/CD40/SYTL4/TNFSF13B/CPT1A/PLEK/TGFB3/SRGN/IL1B/ADORA2A/RSAD2/MTNR1B/AGT/IL6/TLR2/LRRC32/ABCG1/NLRP3/NOD2/CPLX1/SAA1/TLR1/PCLO/TNFRSF4/DPP4/HLA-E/LYN/CCL5	34
Up regulated genes	GO:0002444	myeloid leukocyte mediated immunity	38/592	472/14743	3.67209e-05	0.000723789	0.000576922	FGR/BTK/TNFRSF1B/STXBP2/CEACAM1/HMOX1/MMP9/CTSH/DDX58/HVCN1/TNFAIP6/C3/CD68/BST2/CHI3L1/AMPD3/IL6/TLR2/GPR84/ITGAX/SLC2A5/FRMPD3/STOM/CTSS/PTX3/CXCL1/B2M/FTH1/LGALS9/ITGAM/HPSE/ABCA13/C5AR1/HLA-E/HLA-H/NFAM1/LYN/HP	38
Up regulated genes	GO:0070371	ERK1 and ERK2 cascade	25/592	256/14743	3.84695e-05	0.000754285	0.00060123	CX3CL1/ABCA7/CEACAM1/ICAM1/CTSH/CCL8/CCL20/PTK2B/IL1B/CCR7/CCL25/CHI3L1/AGT/GPNMB/TNFRSF11A/TNIP1/EPHB1/ATF3/NOD2/NPNT/LGALS9/ALKAL2/C5AR1/LYN/CCL5	25
Up regulated genes	GO:0060397	growth hormone receptor signaling pathway via JAK-STAT	5/592	11/14743	3.87716e-05	0.000754285	0.00060123	JAK3/PRLR/STAT5A/STAT6/LYN	5
Up regulated genes	GO:0048660	regulation of smooth muscle cell proliferation	16/592	125/14743	4.00471e-05	0.000775741	0.000618332	CX3CL1/MEF2C/HMOX1/MMP9/NAMPT/SOD2/STAT1/ID2/TNFAIP3/TGFB3/AGT/IL6/PTGIR/IL15/NPR1/CCL5	16
Up regulated genes	GO:0014009	glial cell proliferation	9/592	43/14743	4.23598e-05	0.000817016	0.000651233	CX3CL1/PTK2B/IL1B/IL6/LGI4/IL34/ASCL2/CSF1/LYN	9
Up regulated genes	GO:0034765	regulation of ion transmembrane transport	36/592	441/14743	4.40681e-05	0.00084516	0.000673666	CX3CL1/KCNQ1/GAL/DRD4/MEF2C/CACNA1S/CAPN3/BDKRB1/MMP9/KLHL24/PTK2B/HVCN1/KCNK15/CACNG6/MTNR1B/AGT/CXCL9/STOM/CLIC2/CLIC6/KCNJ9/CTSS/TMC1/RRAD/SLC43A2/CXCL10/CXCL11/KCNA4/KCNK4/KCNB2/GRIN2A/ANO9/TRDN/CLCNKA/ACSL5/LYN	36
Up regulated genes	GO:0048659	smooth muscle cell proliferation	16/592	126/14743	4.42028e-05	0.00084516	0.000673666	CX3CL1/MEF2C/HMOX1/MMP9/NAMPT/SOD2/STAT1/ID2/TNFAIP3/TGFB3/AGT/IL6/PTGIR/IL15/NPR1/CCL5	16
Up regulated genes	GO:0032526	response to retinoic acid	14/592	102/14743	5.54804e-05	0.00103887	0.00082807	CYP26B1/CD38/PAX2/CTSH/PTK2B/LRAT/PTGES/WNT3A/ABCA1/RET/WNT10B/TRIML2/RXRA/LYN	14
Up regulated genes	GO:0070669	response to interleukin-2	5/592	12/14743	6.42721e-05	0.00118376	0.000943563	IL2RB/JAK3/PTK2B/CITED1/STAT5A	5
Up regulated genes	GO:0070372	regulation of ERK1 and ERK2 cascade	23/592	238/14743	9.13044e-05	0.00161544	0.00128765	CX3CL1/ABCA7/CEACAM1/ICAM1/CCL8/CCL20/PTK2B/IL1B/CCR7/CCL25/CHI3L1/GPNMB/TNFRSF11A/TNIP1/EPHB1/ATF3/NOD2/NPNT/LGALS9/ALKAL2/C5AR1/LYN/CCL5	23
Up regulated genes	GO:0042119	neutrophil activation	34/592	423/14743	9.6906e-05	0.00170115	0.00135597	FGR/TNFRSF1B/STXBP2/CEACAM1/MMP9/CTSH/HVCN1/TNFAIP6/C3/CD68/BST2/CHI3L1/AMPD3/TLR2/GPR84/ITGAX/SLC2A5/FRMPD3/STOM/CTSS/PTX3/CXCL1/IL15/B2M/FTH1/CXCL8/ITGAM/HPSE/ABCA13/C5AR1/HLA-H/NFAM1/HP/CCL5	34
Up regulated genes	GO:0002275	myeloid cell activation involved in immune response	36/592	460/14743	0.000104478	0.00179208	0.00142844	FGR/BTK/TNFRSF1B/STXBP2/CEACAM1/HMOX1/MMP9/CTSH/HVCN1/TNFAIP6/C3/CD68/BST2/CHI3L1/AMPD3/TLR2/GPR84/ITGAX/SLC2A5/FRMPD3/STOM/CTSS/PTX3/CXCL1/B2M/FTH1/LGALS9/ITGAM/HPSE/ABCA13/C5AR1/HLA-H/TREX1/NFAM1/LYN/HP	36
Up regulated genes	GO:0051235	maintenance of location	26/592	289/14743	0.000107463	0.00183627	0.00146367	CX3CL1/SCIN/DGAT2/SP100/BCL3/CAPN3/BDKRB1/NFKBIA/PLA2G4C/PTK2B/SRGN/IL1B/C3/CCR7/IL6/CXCL9/NFKBIE/PLIN2/CLIC2/ABCG1/ABCA1/FTH1/CXCL10/CXCL11/TRDN/LYN	26
Up regulated genes	GO:1903706	regulation of hemopoiesis	33/592	408/14743	0.000108731	0.0018509	0.00147533	CYP26B1/SCIN/BTK/RUNX3/EIF2AK2/CEACAM1/MEF2C/IL12RB1/NFKBIA/JAK3/CSF3/CD83/STAT1/ID2/PTK2B/CD80/IRF1/IL1B/MOV10/IL34/PGLYRP2/NLRP3/IL15/TLR3/B2M/LGALS9/CSF1/GP1BA/IRF7/TNFRSF18/ISG15/NFAM1/LYN	33
Up regulated genes	GO:1905954	positive regulation of lipid localization	12/592	84/14743	0.000126311	0.00211807	0.00168828	ABCA7/GAL/NFKBIA/LRAT/IL1B/C3/TNFRSF11A/PLIN2/ABCG1/ABCA1/C1QTNF1/ACSL5	12
Up regulated genes	GO:0002467	germinal center formation	5/592	14/14743	0.000151934	0.00250106	0.00199356	BCL3/NFKB2/MEF2C/TNFSF13B/TNFAIP3	5
Up regulated genes	GO:0032370	positive regulation of lipid transport	10/592	62/14743	0.000164828	0.00269359	0.00214703	ABCA7/GAL/NFKBIA/LRAT/IL1B/TNFRSF11A/ABCG1/ABCA1/C1QTNF1/ACSL5	10
Up regulated genes	GO:0009612	response to mechanical stimulus	20/592	201/14743	0.000174282	0.00281735	0.00224567	ANGPT2/BDKRB1/NFKBIA/CD40/STAT1/PTK2B/IRF1/IL1B/CSRP3/CHI3L1/AGT/MMP7/CASP1/TLR3/TMC1/CXCL10/KCNK4/PDE2A/TLR7/LHFPL5	20
Up regulated genes	GO:0043299	leukocyte degranulation	35/592	455/14743	0.000181564	0.00291411	0.0023228	FGR/BTK/TNFRSF1B/STXBP2/CEACAM1/HMOX1/MMP9/CTSH/HVCN1/TNFAIP6/C3/CD68/BST2/CHI3L1/AMPD3/TLR2/GPR84/ITGAX/SLC2A5/FRMPD3/STOM/CTSS/PTX3/CXCL1/B2M/FTH1/LGALS9/ITGAM/HPSE/ABCA13/C5AR1/HLA-H/NFAM1/LYN/HP	35
Up regulated genes	GO:0010742	macrophage derived foam cell differentiation	7/592	32/14743	0.000227554	0.00347716	0.0027716	NFKBIA/STAT1/AGT/ABCA5/ABCG1/ABCA1/CSF1	7
Up regulated genes	GO:0090077	foam cell differentiation	7/592	32/14743	0.000227554	0.00347716	0.0027716	NFKBIA/STAT1/AGT/ABCA5/ABCG1/ABCA1/CSF1	7
Up regulated genes	GO:0002438	acute inflammatory response to antigenic stimulus	6/592	23/14743	0.000229799	0.00347716	0.0027716	BTK/ICAM1/PLA2G2D/C3/CCR7/HLA-E	6
Up regulated genes	GO:0006516	glycoprotein catabolic process	6/592	23/14743	0.000229799	0.00347716	0.0027716	FBXO2/FBXO6/ADAMTS9/HPSE/SGSH/NCCRP1	6
Up regulated genes	GO:0006874	cellular calcium ion homeostasis	31/592	392/14743	0.000259882	0.00390239	0.00311054	CD38/CX3CL1/DRD4/ATP2B1/CAPN3/BDKRB1/CD40/CCL8/CCKBR/PTK2B/CCR7/CSRP3/MTNR1B/AGT/CXCL9/SYPL2/CLIC2/PTGIR/CXCR5/BDKRB2/CXCL10/CXCL11/SAA1/C1QTNF1/GRIN2A/CCR10/TRDN/P2RX2/C5AR1/LYN/CCL5	31
Up regulated genes	GO:0006970	response to osmotic stress	11/592	79/14743	0.000301573	0.0044435	0.00354185	CAPN3/RELB/EFHD1/PTK2B/MAP7/MARVELD3/MAPK13/ICOSLG/TLR3/BDKRB2/SLC2A4	11
Up regulated genes	GO:0002483	antigen processing and presentation of endogenous peptide antigen	5/592	16/14743	0.000310045	0.00449461	0.00358259	B2M/TAP1/HLA-E/HLA-H/TAPBP	5
Up regulated genes	GO:0019885	antigen processing and presentation of endogenous peptide antigen via MHC class I	5/592	16/14743	0.000310045	0.00449461	0.00358259	B2M/TAP1/HLA-E/HLA-H/TAPBP	5
Up regulated genes	GO:0097191	extrinsic apoptotic signaling pathway	20/592	211/14743	0.000332581	0.00479045	0.0038184	CX3CL1/TNFRSF1B/TRAF1/SP100/ICAM1/HMOX1/BMP5/TNFAIP3/TNFSF10/IL1B/CD70/IFI6/AGT/BCL2A1/BCL2L11/ATF3/TLR3/RET/IFI27/MAL	20
Up regulated genes	GO:0043542	endothelial cell migration	19/592	196/14743	0.000350439	0.00498378	0.0039725	HDAC9/SP100/CEACAM1/MEF2C/ANGPT2/HMOX1/CD40/HDAC5/PTK2B/NR4A1/ID1/STAT5A/AGT/ACVRL1/DNAJA4/ADAMTS9/EFNA1/PTP4A3/DPP4	19
Up regulated genes	GO:0030278	regulation of ossification	18/592	181/14743	0.000364796	0.00513916	0.00409636	ATP2B1/MEF2C/ID2/ID3/TGFB3/PTK2B/SRGN/CITED1/ID1/KREMEN2/IL6/SMAD6/NPNT/WNT10B/CSF1/IFITM1/ISG15/CEBPD	18
Up regulated genes	GO:0055074	calcium ion homeostasis	31/592	401/14743	0.00038492	0.00534903	0.00426363	CD38/CX3CL1/DRD4/ATP2B1/CAPN3/BDKRB1/CD40/CCL8/CCKBR/PTK2B/CCR7/CSRP3/MTNR1B/AGT/CXCL9/SYPL2/CLIC2/PTGIR/CXCR5/BDKRB2/CXCL10/CXCL11/SAA1/C1QTNF1/GRIN2A/CCR10/TRDN/P2RX2/C5AR1/LYN/CCL5	31
Up regulated genes	GO:0071888	macrophage apoptotic process	4/592	10/14743	0.000445343	0.00597425	0.00476199	MEF2C/NOD2/IRF7/CCL5	4
Up regulated genes	GO:0010743	regulation of macrophage derived foam cell differentiation	6/592	26/14743	0.000472968	0.00617883	0.00492506	NFKBIA/AGT/ABCA5/ABCG1/ABCA1/CSF1	6
Up regulated genes	GO:0006925	inflammatory cell apoptotic process	5/592	18/14743	0.000568895	0.00730461	0.0058224	MEF2C/IL6/NOD2/IRF7/CCL5	5
Up regulated genes	GO:0051279	regulation of release of sequestered calcium ion into cytosol	10/592	72/14743	0.00057386	0.00732649	0.00583985	CX3CL1/CAPN3/BDKRB1/PTK2B/CXCL9/CLIC2/CXCL10/CXCL11/TRDN/LYN	10
Up regulated genes	GO:0042493	response to drug	28/592	357/14743	0.00057985	0.007382	0.00588409	CD38/NOS2/KCNQ1/GAL/MEF2C/ICAM1/ALDH3A1/HDAC5/CPT1A/STAT1/PTK2B/IL1B/ADORA2A/CYP2J2/CYP1A1/STAR/PLIN2/TDO2/AIM2/TLR3/ABCA1/RET/B2M/CYP2S1/GRIN2A/PDE2A/LYN/CSAG3	28
Up regulated genes	GO:0006775	fat-soluble vitamin metabolic process	7/592	37/14743	0.000584859	0.00739782	0.0058967	CYP26B1/LRAT/IL1B/BCO1/CYP27A1/CYP1A1/CYP26C1	7
Up regulated genes	GO:0032196	transposition	6/592	27/14743	0.000587677	0.00739782	0.0058967	APOBEC3H/APOBEC3F/MOV10/TREX1/APOBEC3G/APOBEC3D	6
Up regulated genes	GO:0000302	response to reactive oxygen species	19/592	205/14743	0.000613169	0.0076121	0.0060675	BTK/PAX2/NME8/HMOX1/MMP9/SOD3/SOD2/STAT1/TNFAIP3/PTK2B/CCR7/IL6/STAR/MAPK13/STAT6/GPR37L1/MB/TREX1/HP	19
Up regulated genes	GO:0043312	neutrophil degranulation	31/592	413/14743	0.000633246	0.00781815	0.00623174	FGR/TNFRSF1B/STXBP2/CEACAM1/MMP9/CTSH/HVCN1/TNFAIP6/C3/CD68/BST2/CHI3L1/AMPD3/TLR2/GPR84/ITGAX/SLC2A5/FRMPD3/STOM/CTSS/PTX3/CXCL1/B2M/FTH1/ITGAM/HPSE/ABCA13/C5AR1/HLA-H/NFAM1/HP	31
Up regulated genes	GO:0051924	regulation of calcium ion transport	20/592	222/14743	0.000639898	0.00785711	0.00626279	CX3CL1/DRD4/ATP2B1/ICAM1/CAPN3/BDKRB1/PTK2B/ADORA2A/CACNG6/AGT/CXCL9/CLIC2/TMC1/RRAD/CXCL10/CXCL11/TRDN/P2RX2/LYN/CCL5	20
Up regulated genes	GO:0090132	epithelium migration	23/592	273/14743	0.000668431	0.00814072	0.00648886	HDAC9/SP100/CEACAM1/MEF2C/ANGPT2/HMOX1/MMP9/CD40/CTSH/HDAC5/PTK2B/NR4A1/ID1/STAT5A/AGT/ACVRL1/DNAJA4/MARVELD3/ADAMTS9/EFNA1/PTP4A3/DPP4/INSL3	23
Up regulated genes	GO:0046131	pyrimidine ribonucleoside metabolic process	4/592	11/14743	0.00067767	0.00816474	0.006508	APOBEC3H/APOBEC3F/APOBEC3G/APOBEC3D	4
Up regulated genes	GO:0046133	pyrimidine ribonucleoside catabolic process	4/592	11/14743	0.00067767	0.00816474	0.006508	APOBEC3H/APOBEC3F/APOBEC3G/APOBEC3D	4
Up regulated genes	GO:0043330	response to exogenous dsRNA	6/592	28/14743	0.000722849	0.00861667	0.00686823	IRAK3/NFKBIA/DDX58/IFIH1/TLR3/IFIT1	6
Up regulated genes	GO:0090200	positive regulation of release of cytochrome c from mitochondria	6/592	28/14743	0.000722849	0.00861667	0.00686823	BIK/MMP9/BMF/TNFSF10/HRK/BCL2L11	6
Up regulated genes	GO:0048771	tissue remodeling	15/592	146/14743	0.000784979	0.00914334	0.00728803	CD38/PDK4/CEACAM1/MEF2C/ACP5/TNFAIP3/TGFB3/PTK2B/AGT/GPNMB/IL6/ACVRL1/TNFRSF11A/ELF3/IL15	15
Up regulated genes	GO:0044706	multi-multicellular organism process	18/592	193/14743	0.000785342	0.00914334	0.00728803	CD38/ANGPT2/ACR/MMP9/PLA2G4C/NAMPT/PRLR/TGFB3/IL1B/APOL2/IDO1/AGT/MMP7/CYP1A1/LGALS9/JUNB/RXRA/DDO	18
Up regulated genes	GO:0015718	monocarboxylic acid transport	15/592	147/14743	0.000842659	0.00973498	0.00775962	NOS2/DRD4/CEACAM1/CPT1A/SLC6A12/PLA2G2D/IL1B/SLCO2B1/TNFRSF11A/PLIN2/BDKRB2/SLC16A5/RXRA/ACSL5/STARD10	15
Up regulated genes	GO:0050868	negative regulation of T cell activation	11/592	89/14743	0.000849199	0.00978539	0.0077998	RUNX3/CEACAM1/JAK3/PLA2G2D/CD80/IRF1/ADORA2A/IDO1/GPNMB/LRRC32/LGALS9	11
Up regulated genes	GO:0001503	ossification	28/592	366/14743	0.000853539	0.00981024	0.00781961	FGR/RUNX3/ATP2B1/MEF2C/ACP5/KAZALD1/BMP5/ID2/ID3/TGFB3/PTK2B/SRGN/CITED1/ID1/KREMEN2/GPNMB/IL6/MMP13/SMAD6/TNFRSF11A/WNT3A/NPNT/WNT10B/JUNB/CSF1/IFITM1/ISG15/CEBPD	28
Up regulated genes	GO:0010632	regulation of epithelial cell migration	19/592	211/14743	0.000870691	0.00993408	0.00791832	HDAC9/SP100/CEACAM1/MEF2C/ANGPT2/HMOX1/MMP9/CD40/CTSH/HDAC5/PTK2B/STAT5A/AGT/ACVRL1/DNAJA4/MARVELD3/ADAMTS9/EFNA1/INSL3	19
Up regulated genes	GO:0039528	cytoplasmic pattern recognition receptor signaling pathway in response to virus	6/592	29/14743	0.000880854	0.0100217	0.00798813	BIRC3/DDX58/DHX58/IFIH1/DDX60/IRF7	6
Up regulated genes	GO:0071260	cellular response to mechanical stimulus	10/592	76/14743	0.000885103	0.0100446	0.00800639	CD40/IRF1/IL1B/AGT/MMP7/CASP1/TLR3/KCNK4/PDE2A/TLR7	10
Up regulated genes	GO:0023061	signal release	35/592	498/14743	0.00095238	0.0107219	0.0085463	FGR/CD38/NOS2/BTK/BTN3A1/HDAC9/GAL/STXBP2/MEF2C/SYTL4/CPT1A/SRGN/IL1B/ADORA2A/MTNR1B/AGT/IL6/TLR2/LRRC32/TNFRSF11A/SYT2/NLRP3/ABCA1/NOD2/CPLX1/SYT12/SAA1/C1QTNF1/TLR1/EXOC3L1/PCLO/TNFRSF4/DPP4/LYN/CCL5	35
Up regulated genes	GO:0048641	regulation of skeletal muscle tissue development	7/592	40/14743	0.000954333	0.0107219	0.0085463	CYP26B1/HDAC9/MEF2C/WNT3A/EPHB1/WNT10B/KLHL41	7
Up regulated genes	GO:0002544	chronic inflammatory response	4/592	12/14743	0.000984369	0.0108692	0.00866367	TNFAIP3/IDO1/PTGES/CCL5	4
Up regulated genes	GO:0019373	epoxygenase P450 pathway	4/592	12/14743	0.000984369	0.0108692	0.00866367	EPHX2/CYP2J2/CYP1A1/CYP2S1	4
Up regulated genes	GO:0070670	response to interleukin-4	6/592	30/14743	0.00106417	0.011636	0.00927488	JAK3/CITED1/NFIL3/STAT6/PARP14/RUFY4	6
Up regulated genes	GO:0014015	positive regulation of gliogenesis	9/592	65/14743	0.00109571	0.011894	0.00948053	CX3CL1/TNFRSF1B/ID2/IL1B/IL6/TLR2/IL34/CSF1/LYN	9
Up regulated genes	GO:0034103	regulation of tissue remodeling	9/592	66/14743	0.00122449	0.01304	0.010394	CD38/PDK4/CEACAM1/TNFAIP3/AGT/GPNMB/IL6/TNFRSF11A/IL15	9
Up regulated genes	GO:0050764	regulation of phagocytosis	10/592	80/14743	0.00132312	0.013958	0.0111258	FGR/ABCA7/IL2RB/IL1B/C3/TLR2/MERTK/PTX3/IL15/C4B	10
Up regulated genes	GO:0045006	DNA deamination	4/592	13/14743	0.00137698	0.0143576	0.0114443	APOBEC3H/APOBEC3F/APOBEC3G/APOBEC3D	4
Up regulated genes	GO:0014074	response to purine-containing compound	14/592	139/14743	0.00140676	0.0146343	0.0116648	KCNQ1/CACNA1S/ALDH3A1/STAT1/PTK2B/IL1B/CITED1/ADORA2A/PNPT1/STAR/WNT10B/AGXT/PDE2A/P2RX2	14
Up regulated genes	GO:0043300	regulation of leukocyte degranulation	7/592	43/14743	0.00148665	0.0153234	0.0122141	FGR/STXBP2/CEACAM1/HMOX1/LGALS9/ITGAM/LYN	7
Up regulated genes	GO:0001975	response to amphetamine	6/592	32/14743	0.0015172	0.0155979	0.0124329	HDAC9/DRD4/ICAM1/ADORA2A/PPP1R1B/GRIN2A	6
Up regulated genes	GO:0010528	regulation of transposition	5/592	22/14743	0.00153064	0.0155979	0.0124329	APOBEC3H/APOBEC3F/MOV10/APOBEC3G/APOBEC3D	5
Up regulated genes	GO:0010529	negative regulation of transposition	5/592	22/14743	0.00153064	0.0155979	0.0124329	APOBEC3H/APOBEC3F/MOV10/APOBEC3G/APOBEC3D	5
Up regulated genes	GO:0034405	response to fluid shear stress	6/592	33/14743	0.00179237	0.01802	0.0143635	MEF2C/TFPI2/TGFB3/PTK2B/SMAD6/ABCA1	6
Up regulated genes	GO:0002577	regulation of antigen processing and presentation	4/592	14/14743	0.001867	0.0183997	0.0146662	CCR7/CD68/TAPBPL/NOD2	4
Up regulated genes	GO:0070672	response to interleukin-15	4/592	14/14743	0.001867	0.0183997	0.0146662	IL2RB/JAK3/STAT5A/IL15	4
Up regulated genes	GO:0071360	cellular response to exogenous dsRNA	4/592	14/14743	0.001867	0.0183997	0.0146662	DDX58/IFIH1/TLR3/IFIT1	4
Up regulated genes	GO:0051346	negative regulation of hydrolase activity	27/592	368/14743	0.00192514	0.0188488	0.0150241	BIRC3/HDAC9/PAX2/LAMP3/PAPLN/MMP9/RENBP/RASA4/TFPI2/RARRES1/C3/IFI6/SPINK2/ADORA2A/BST2/PPP1R1B/AGT/CRB2/SERPING1/CD109/SERPINI1/IFI16/PTX3/IFIT1/CARD16/C4B/TMEM225B	27
Up regulated genes	GO:0007568	aging	22/592	279/14743	0.00203101	0.019799	0.0157815	CX3CL1/TNFRSF1B/ATP2B1/PAX2/NFKB2/ICAM1/NAMPT/ALDH3A1/SOD2/ID2/TGFB3/WNT1/CD68/AGT/MMP7/PNPT1/BCL2A1/CYP1A1/SERPING1/IL15/B2M/TREX1	22
Up regulated genes	GO:1901215	negative regulation of neuron death	17/592	194/14743	0.00213553	0.0205066	0.0163455	CX3CL1/TNFRSF1B/MEF2C/HMOX1/CSF3/SOD2/TGFB3/PTK2B/WNT1/CITED1/ADORA2A/MTNR1B/GPNMB/STAR/WNT3A/CSF1/C5AR1	17
Up regulated genes	GO:0071496	cellular response to external stimulus	23/592	299/14743	0.00223561	0.0213309	0.0170026	PDK4/EIF2AK2/KIF26A/ATP2B1/ICAM1/HMOX1/CD40/NAMPT/IRF1/IL1B/CD68/AGT/MMP7/CASP1/VCAM1/ATF3/IFI16/IL15/TLR3/KCNK4/PDE2A/TLR7/LYN	23
Up regulated genes	GO:0001836	release of cytochrome c from mitochondria	8/592	59/14743	0.00234722	0.0222072	0.017701	BIK/MMP9/BMF/SOD2/TNFSF10/IFI6/HRK/BCL2L11	8
Up regulated genes	GO:0051770	positive regulation of nitric-oxide synthase biosynthetic process	4/592	15/14743	0.00246576	0.0228949	0.0182492	NAMPT/STAT1/TLR2/NOD2	4
Up regulated genes	GO:0090185	negative regulation of kidney development	4/592	15/14743	0.00246576	0.0228949	0.0182492	PAX2/MMP9/STAT1/CITED1	4
Up regulated genes	GO:0150146	cell junction disassembly	4/592	15/14743	0.00246576	0.0228949	0.0182492	CX3CL1/TGFB3/C3/ITGAM	4
Up regulated genes	GO:0050673	epithelial cell proliferation	26/592	357/14743	0.00256132	0.0236357	0.0188397	RUNX3/PAX2/CEACAM1/MEF2C/HMOX1/BMP5/STAT1/ID2/IRF6/TNFAIP3/NR4A1/ID1/STAT5A/IL6/ACVRL1/MARVELD3/WNT3A/CD109/SGPP2/B2M/STAT6/NOD2/WNT10B/FUT2/C5AR1/CCL5	26
Up regulated genes	GO:0019216	regulation of lipid metabolic process	27/592	377/14743	0.00270308	0.0248927	0.0198416	FGR/PDK4/DGAT2/GAL/CEACAM1/LSR/CPT1A/CCKBR/BMP5/ID2/PTK2B/EPHX2/IL1B/C3/CCR7/HELZ2/AGT/CYP1A1/STAR/PLIN2/ABCG1/ABCA1/NOD2/PSAPL1/RXRA/TREX1/LYN	27
Up regulated genes	GO:0001776	leukocyte homeostasis	9/592	74/14743	0.00275451	0.0252628	0.0201367	MEF2C/TNFSF13B/JAK3/TNFAIP3/IL6/BCL2L11/MERTK/LGALS9/LYN	9
Up regulated genes	GO:0015849	organic acid transport	23/592	305/14743	0.00287353	0.0260356	0.0207526	NOS2/DRD4/CEACAM1/SLC7A8/CPT1A/SLC6A12/PLA2G2D/IL1B/ADORA2A/AGT/SLCO2B1/TNFRSF11A/NFKBIE/PLIN2/SLC43A2/BDKRB2/CPLX1/SLC16A5/AGXT/SLC25A18/RXRA/ACSL5/STARD10	23
Up regulated genes	GO:0016553	base conversion or substitution editing	4/592	16/14743	0.00318433	0.0282256	0.0224982	APOBEC3H/APOBEC3F/APOBEC3G/APOBEC3D	4
Up regulated genes	GO:0044546	NLRP3 inflammasome complex assembly	4/592	16/14743	0.00318433	0.0282256	0.0224982	EIF2AK2/MEFV/NLRP3/AIM2	4
Up regulated genes	GO:0051817	modulation of process of other organism involved in symbiotic interaction	10/592	90/14743	0.00321757	0.0283964	0.0226344	EIF2AK2/CCL8/POU2F3/TNIP1/STOM/BCL2L11/PTX3/IFI27/RXRA/CCL5	10
Up regulated genes	GO:0071300	cellular response to retinoic acid	8/592	62/14743	0.00322255	0.0283964	0.0226344	CYP26B1/PAX2/PTK2B/WNT3A/ABCA1/RET/WNT10B/LYN	8
Up regulated genes	GO:0043270	positive regulation of ion transport	20/592	254/14743	0.00323211	0.0284248	0.022657	CX3CL1/KCNQ1/ABCA7/GAL/DRD4/ATP2B1/CAPN3/BDKRB1/IL1B/ADORA2A/AGT/CXCL9/TNFRSF11A/CTSS/CXCL10/CXCL11/TRDN/P2RX2/ACSL5/CCL5	20
Up regulated genes	GO:0007584	response to nutrient	14/592	152/14743	0.00324994	0.0285259	0.0227376	CYP26B1/ATP2B1/HMOX1/CD40/ALDH3A1/STAT1/TRIM25/LRAT/CYP1A1/STAR/IL15/ABCA1/NOD2/CXCL10	14
Up regulated genes	GO:0097006	regulation of plasma lipoprotein particle levels	9/592	76/14743	0.00330847	0.0288704	0.0230122	MYLIP/DGAT2/ABCA7/HMOX1/AGT/ABCA5/ABCG1/ABCA1/APOBR	9
Up regulated genes	GO:0046209	nitric oxide metabolic process	8/592	63/14743	0.0035646	0.0308064	0.0245554	NOS2/ICAM1/ACP5/PTK2B/IL1B/AGT/TLR2/PTX3	8
Up regulated genes	GO:1901571	fatty acid derivative transport	6/592	38/14743	0.00377085	0.0323928	0.0258198	NOS2/DRD4/PLA2G2D/IL1B/TNFRSF11A/BDKRB2	6
Up regulated genes	GO:2001057	reactive nitrogen species metabolic process	8/592	64/14743	0.0039341	0.0336221	0.0267997	NOS2/ICAM1/ACP5/PTK2B/IL1B/AGT/TLR2/PTX3	8
Up regulated genes	GO:1903531	negative regulation of secretion by cell	13/592	139/14743	0.0039353	0.0336221	0.0267997	TNFRSF1B/HDAC9/DRD4/CEACAM1/HMOX1/SYTL4/SRGN/IL1B/RSAD2/MTNR1B/LRRC32/LGALS9/TNFRSF4	13
Up regulated genes	GO:0048143	astrocyte activation	4/592	17/14743	0.00403341	0.0341359	0.0272092	IL1B/ADORA2A/IL6/C5AR1	4
Up regulated genes	GO:0070527	platelet aggregation	7/592	51/14743	0.00405243	0.034169	0.0272356	TSPAN32/CEACAM1/PLEK/WNT3A/C1QTNF1/GP1BA/LYN	7
Up regulated genes	GO:0010817	regulation of hormone levels	30/592	447/14743	0.00422202	0.0353988	0.0282159	CYP26B1/CD38/NOS2/BTK/DGAT2/GAL/SLC7A8/SYTL4/CPT1A/BMP5/LRAT/IL1B/MTNR1B/BCO1/AGT/IL6/ENPEP/CYP1A1/STAR/CYP2S1/CPLX1/C1QTNF1/EXOC3L1/PCLO/CYP26C1/DIO3/DPP4/DDO/LYN/CCL5	30
Up regulated genes	GO:0014902	myotube differentiation	10/592	94/14743	0.00441079	0.0367075	0.0292591	CYP26B1/HDAC9/MEF2C/HDAC5/WNT1/CXCL9/CXCL10/WNT10B/P2RX2/KLHL41	10
Up regulated genes	GO:0042542	response to hydrogen peroxide	12/592	125/14743	0.00445567	0.0368762	0.0293935	PAX2/HMOX1/STAT1/TNFAIP3/PTK2B/IL6/STAR/MAPK13/STAT6/GPR37L1/MB/HP	12
Up regulated genes	GO:0046683	response to organophosphorus	12/592	125/14743	0.00445567	0.0368762	0.0293935	KCNQ1/ALDH3A1/STAT1/PTK2B/IL1B/CITED1/PNPT1/STAR/WNT10B/AGXT/PDE2A/P2RX2	12
Up regulated genes	GO:0010950	positive regulation of endopeptidase activity	14/592	158/14743	0.00460226	0.0379496	0.0302491	MEFV/CTSH/TNFSF10/CASP1/BCL2L11/WNT3A/NLRP3/IFI16/AIM2/LGALS9/EFNA1/TNFSF15/GRIN2A/LYN	14
Up regulated genes	GO:0045667	regulation of osteoblast differentiation	11/592	110/14743	0.00466221	0.0382009	0.0304494	MEF2C/ID2/ID3/CITED1/ID1/IL6/SMAD6/NPNT/WNT10B/IFITM1/CEBPD	11
Up regulated genes	GO:0033028	myeloid cell apoptotic process	5/592	28/14743	0.00468373	0.0382009	0.0304494	MEF2C/IL6/NOD2/IRF7/CCL5	5
Up regulated genes	GO:0043552	positive regulation of phosphatidylinositol 3-kinase activity	5/592	28/14743	0.00468373	0.0382009	0.0304494	FGR/PTK2B/CCR7/NOD2/LYN	5
Up regulated genes	GO:0071353	cellular response to interleukin-4	5/592	28/14743	0.00468373	0.0382009	0.0304494	JAK3/NFIL3/STAT6/PARP14/RUFY4	5
Up regulated genes	GO:0060401	cytosolic calcium ion transport	14/592	159/14743	0.00486652	0.0395482	0.0315233	CX3CL1/ATP2B1/CAPN3/BDKRB1/PTK2B/CCR7/CXCL9/CLIC2/CXCL10/CXCL11/GRIN2A/TRDN/P2RX2/LYN	14
Up regulated genes	GO:0010888	negative regulation of lipid storage	4/592	18/14743	0.00502328	0.0402045	0.0320464	NFKBIA/IL6/ABCG1/ABCA1	4
Up regulated genes	GO:2000696	regulation of epithelial cell differentiation involved in kidney development	4/592	18/14743	0.00502328	0.0402045	0.0320464	PAX2/MMP9/STAT1/CITED1	4
Up regulated genes	GO:0071248	cellular response to metal ion	15/592	177/14743	0.00518402	0.0412336	0.0328667	MEF2C/CAPN3/HMOX1/MMP9/RASA4/ID2/HVCN1/CYP1A1/SYT2/STAR/B2M/RASA4B/JUNB/SYT12/MT1M	15
Up regulated genes	GO:0043304	regulation of mast cell degranulation	5/592	29/14743	0.005476	0.043023	0.034293	FGR/STXBP2/HMOX1/LGALS9/LYN	5
Up regulated genes	GO:0043303	mast cell degranulation	6/592	41/14743	0.00554959	0.0431485	0.0343931	FGR/BTK/STXBP2/HMOX1/LGALS9/LYN	6
Up regulated genes	GO:0030198	extracellular matrix organization	25/592	361/14743	0.00583849	0.0452383	0.0360588	TNFRSF1B/BCL3/NFKB2/COL4A4/ICAM1/PAPLN/MMP9/ICAM4/KAZALD1/AGT/IL6/MMP7/MMP13/ITGAX/WNT3A/VCAM1/CTSS/ELF3/ADAMTS9/PTX3/NPNT/ITGAM/COL4A6/DPP4/MIA	25
Up regulated genes	GO:0030879	mammary gland development	12/592	130/14743	0.00608956	0.046345	0.036941	OAS2/PRLR/ID2/IRF6/TGFB3/STAT5A/TNFRSF11A/BCL2L11/WNT3A/ELF3/STAT6/CSF1	12
Up regulated genes	GO:0010875	positive regulation of cholesterol efflux	4/592	19/14743	0.00616368	0.046345	0.036941	ABCA7/NFKBIA/ABCG1/ABCA1	4
Up regulated genes	GO:0051767	nitric-oxide synthase biosynthetic process	4/592	19/14743	0.00616368	0.046345	0.036941	NAMPT/STAT1/TLR2/NOD2	4
Up regulated genes	GO:0008300	isoprenoid catabolic process	3/592	10/14743	0.00625667	0.046345	0.036941	CYP26B1/BCO1/CYP26C1	3
Up regulated genes	GO:0035457	cellular response to interferon-alpha	3/592	10/14743	0.00625667	0.046345	0.036941	IFIT3/IFIT2/STAR	3
Up regulated genes	GO:0036005	response to macrophage colony-stimulating factor	3/592	10/14743	0.00625667	0.046345	0.036941	TLR2/CSF1/PDE2A	3
Up regulated genes	GO:0036006	cellular response to macrophage colony-stimulating factor stimulus	3/592	10/14743	0.00625667	0.046345	0.036941	TLR2/CSF1/PDE2A	3
Up regulated genes	GO:0045953	negative regulation of natural killer cell mediated cytotoxicity	3/592	10/14743	0.00625667	0.046345	0.036941	CEACAM1/LGALS9/HLA-E	3
Up regulated genes	GO:0051798	positive regulation of hair follicle development	3/592	10/14743	0.00625667	0.046345	0.036941	GAL/WNT10B/HPSE	3
Up regulated genes	GO:0061635	regulation of protein complex stability	3/592	10/14743	0.00625667	0.046345	0.036941	SQSTM1/TREX1/TAPBP	3
Up regulated genes	GO:2001258	negative regulation of cation channel activity	6/592	42/14743	0.00625977	0.046345	0.036941	DRD4/MMP9/MTNR1B/CLIC2/RRAD/TRDN	6
Up regulated genes	GO:0033006	regulation of mast cell activation involved in immune response	5/592	30/14743	0.00635836	0.0469203	0.0373996	FGR/STXBP2/HMOX1/LGALS9/LYN	5
Up regulated genes	GO:0050678	regulation of epithelial cell proliferation	22/592	308/14743	0.00661279	0.0486381	0.0387687	RUNX3/PAX2/CEACAM1/MEF2C/HMOX1/BMP5/STAT1/TNFAIP3/NR4A1/ID1/STAT5A/ACVRL1/MARVELD3/WNT3A/CD109/SGPP2/B2M/NOD2/WNT10B/FUT2/C5AR1/CCL5	22
Down regulated genes	GO:0140014	mitotic nuclear division	43/711	276/14743	8.04585e-12	3.84591e-08	3.10739e-08	ANLN/SPAG5/EDN1/NDC80/AURKA/TPX2/BIRC5/KIF4A/CDC6/MYBL2/RGCC/SMPD3/ARHGEF10/NCAPG/TTK/CDC20/KIF14/NCAPH/CENPK/DLGAP5/PKMYT1/CDCA8/ESPL1/DMRT1/KIF23/KIF11/CENPE/EGF/KIF2C/CDCA5/MKI67/BUB1B/CDC25C/TGFA/PLK1/BUB1/CDK1/UBE2C/AURKB/KIF18B/FLNA/PRC1/KIF4B	43
Down regulated genes	GO:0000280	nuclear division	52/711	395/14743	3.72457e-11	8.90172e-08	7.19234e-08	ANLN/RAD51/ASPM/SPAG5/EDN1/NDC80/RAD54L/AURKA/TPX2/BIRC5/KIF4A/CDC6/MYBL2/RGCC/SMPD3/ARHGEF10/NCAPG/TTK/WNT5A/CDC20/KIF14/NCAPH/CENPK/DLGAP5/PKMYT1/LIF/TOP2A/CCNA1/CDCA8/ESPL1/BRIP1/DMRT1/KIF23/KIF11/CENPE/EGF/KIF2C/CDCA5/MKI67/BUB1B/CDC25C/TGFA/PLK1/BUB1/CDK1/UBE2C/CCNE2/AURKB/KIF18B/FLNA/PRC1/KIF4B	52
Down regulated genes	GO:0030335	positive regulation of cell migration	51/711	471/14743	5.05776e-08	6.04402e-05	4.8834e-05	SEMA3F/CCL26/SNAI2/GTSE1/SEMA3C/EDN1/NOX4/CASS4/TGFB2/CXCL12/COL1A1/SMURF2/WNT5B/SMOC2/HBEGF/FGF1/WNT5A/ITGA4/IGFBP5/PLAU/BMP2/RHOJ/AKAP12/POSTN/DYSF/ARHGEF39/THBS1/SEMA7A/ANXA3/EGF/ACKR3/PLK2/CXCL14/EPHA1/ADRA2A/THY1/SH3RF2/KIT/TGFBR2/F2RL1/JCAD/IL12A/LRRC15/CMKLR1/FOXC2/MYADM/F2R/DRD1/NTF3/FLNA/MIR590	51
Down regulated genes	GO:0051783	regulation of nuclear division	27/711	176/14743	9.007e-08	6.77426e-05	5.47341e-05	ANLN/EDN1/NDC80/AURKA/CDC6/RGCC/SMPD3/TTK/WNT5A/CDC20/DLGAP5/PKMYT1/LIF/ESPL1/DMRT1/KIF11/CENPE/EGF/CDCA5/MKI67/BUB1B/CDC25C/TGFA/PLK1/BUB1/UBE2C/AURKB	27
Down regulated genes	GO:0007088	regulation of mitotic nuclear division	25/711	156/14743	1.13377e-07	6.77426e-05	5.47341e-05	ANLN/EDN1/NDC80/AURKA/CDC6/RGCC/SMPD3/TTK/CDC20/DLGAP5/PKMYT1/ESPL1/DMRT1/KIF11/CENPE/EGF/CDCA5/MKI67/BUB1B/CDC25C/TGFA/PLK1/BUB1/UBE2C/AURKB	25
Down regulated genes	GO:0090068	positive regulation of cell cycle process	34/711	268/14743	2.39089e-07	9.88374e-05	7.98578e-05	GTSE1/SPAG5/FAP/EDN1/TP73/NDC80/AURKA/CDC45/CDC6/E2F1/RGCC/SMPD3/CCND1/WNT5A/KIF14/DLGAP5/SOX15/ESPL1/DMRT1/KIF23/EGF/DTL/PLK2/CDCA5/DRD2/CDC25C/TGFA/CDC25A/CENPV/CDK1/UBE2C/SFN/AURKB/MIR590	34
Down regulated genes	GO:0060537	muscle tissue development	41/711	358/14743	2.40539e-07	9.88374e-05	7.98578e-05	PAX7/PKP2/SEMA3C/EDN1/TP73/NOX4/TGFB2/SGCG/RBM24/SRF/LOX/WNT5A/TNNC1/IGFBP5/FHL2/RGS4/EGR2/BMP2/SOX15/TBX3/FLNB/TPM1/ACTA1/ANKRD1/JPH2/CSRP1/S100B/XIRP2/TGFBR2/MYORG/ANKRD2/GREM1/CDK1/CSRP2/FOXC2/NKX2-5/NOG/SRPK3/RYR2/ALPK2/MIR590	41
Down regulated genes	GO:0006695	cholesterol biosynthetic process	15/711	64/14743	2.68805e-07	9.88374e-05	7.98578e-05	MSMO1/IDI1/APOB/SCD/SQLE/MVK/HMGCS1/FGF1/DHCR24/GPAM/ACAT2/LBR/MVD/DHCR7/INSIG1	15
Down regulated genes	GO:1902653	secondary alcohol biosynthetic process	15/711	64/14743	2.68805e-07	9.88374e-05	7.98578e-05	MSMO1/IDI1/APOB/SCD/SQLE/MVK/HMGCS1/FGF1/DHCR24/GPAM/ACAT2/LBR/MVD/DHCR7/INSIG1	15
Down regulated genes	GO:0030198	extracellular matrix organization	41/711	361/14743	3.01251e-07	0.000102856	8.31045e-05	ADAMTS6/FAP/CCDC80/COL9A3/TGFB2/FERMT1/RGCC/HAS3/SMPD3/COL1A1/SMOC2/LOX/ITGB6/ITGA4/TNR/MFAP2/SPP1/TGFBI/COL10A1/LOXL1/COL5A1/MATN3/POSTN/ADAM19/LAMC1/THBS1/ADAMTS14/PHLDB2/MMP16/CREB3L1/NTNG1/CAPN2/COL6A3/APBB2/ADAMTS15/GREM1/FOXC2/ADAMTSL1/MFAP5/CAPNS2/MMP28	41
Down regulated genes	GO:0090092	regulation of transmembrane receptor protein serine/threonine kinase signaling pathway	30/711	226/14743	4.61052e-07	0.000137739	0.000111289	CHRD/TGFB2/FERMT1/ASPN/SMURF2/TTK/LOX/WNT5A/BMP8B/INHBA/PMEPA1/BMP2/RASL11B/DMRT1/THBS1/INHBE/TGFB1I1/CER1/CDKN2B/GDF6/NODAL/TGFBR2/DACT2/GREM1/CIDEA/NOG/VEPH1/LEFTY1/FOXD1/GDF10	30
Down regulated genes	GO:0001501	skeletal system development	48/711	465/14743	5.26894e-07	0.00014815	0.000119701	HOXA11/PAX7/SNAI2/CLDN18/EDN1/THPO/CHRD/TGFB2/RASSF2/SMPD3/HOXA1/HOXA5/HOXB6/COL1A1/WNT5B/MDFI/SRF/LOX/WNT5A/BMP8B/HOXB5/HOXB3/TGFBI/COL10A1/BMP2/LRRC17/MATN3/TBX3/TFAP2A/WNT9A/CER1/MMP16/GDF6/NODAL/KIT/EXTL1/TGFBR2/HHIP/GREM1/HOXB2/CMKLR1/HOXD8/FOXC2/RFLNA/NOG/INSIG1/PAPSS2/GDF10	48
Down regulated genes	GO:0007059	chromosome segregation	36/711	306/14743	6.87038e-07	0.000173645	0.0001403	SPAG5/NDC80/BIRC5/KIF4A/CDC6/OIP5/NCAPG/TTK/CDC20/KIF14/NCAPH/CENPK/HJURP/DLGAP5/TOP2A/CDCA8/ESPL1/BRIP1/KIF23/KNL1/CENPE/KIF2C/CDCA5/MKI67/BUB1B/SKA3/PLK1/BUB1/ESCO2/UBE2C/CCNE2/AURKB/KIF18B/PRC1/DDX12P/KIF4B	36
Down regulated genes	GO:0060389	pathway-restricted SMAD protein phosphorylation	14/711	60/14743	7.12551e-07	0.000173645	0.0001403	TGFB2/TTK/BMP8B/INHBA/PMEPA1/BMP2/INHBE/GDF6/NODAL/TGFBR2/GREM1/NOG/LEFTY1/GDF10	14
Down regulated genes	GO:0110110	positive regulation of animal organ morphogenesis	16/711	78/14743	7.56451e-07	0.000173645	0.0001403	HOXA11/SEMA3C/EDN1/TGFB2/FGF1/WNT5A/BMP2/LIF/MYC/TFAP2A/TGFBR2/GREM1/GDNF/CD34/ODAPH/NOG	16
Down regulated genes	GO:0098813	nuclear chromosome segregation	31/711	251/14743	1.45293e-06	0.000289374	0.000233806	SPAG5/NDC80/KIF4A/CDC6/NCAPG/TTK/CDC20/KIF14/NCAPH/CENPK/DLGAP5/TOP2A/CDCA8/ESPL1/BRIP1/KIF23/KNL1/CENPE/KIF2C/CDCA5/BUB1B/PLK1/BUB1/ESCO2/UBE2C/CCNE2/AURKB/KIF18B/PRC1/DDX12P/KIF4B	31
Down regulated genes	GO:0007052	mitotic spindle organization	19/711	114/14743	2.04281e-06	0.000375562	0.000303444	NDC80/AURKA/TPX2/BIRC5/KIF4A/MYBL2/ARHGEF10/TTK/CDC20/DLGAP5/KIF23/KIF11/CENPE/PLK2/PLK1/AURKB/FLNA/PRC1/KIF4B	19
Down regulated genes	GO:0060393	regulation of pathway-restricted SMAD protein phosphorylation	13/711	57/14743	2.34255e-06	0.000400823	0.000323853	TGFB2/TTK/BMP8B/INHBA/PMEPA1/BMP2/INHBE/GDF6/NODAL/GREM1/NOG/LEFTY1/GDF10	13
Down regulated genes	GO:0051271	negative regulation of cellular component movement	33/711	283/14743	2.43154e-06	0.000400823	0.000323853	SEMA3F/ACTN1/SEMA3C/CHRD/CARD10/RGCC/CXCL12/ARHGDIB/SRF/WNT5A/IGFBP5/PADI2/ACVR1C/GPR18/STARD13/THBS1/SEMA7A/TPM1/TMEFF2/PHLDB2/IGFBP3/EPHA1/DRD2/THY1/NODAL/SLAMF8/ADORA1/DLC1/GREM1/NOG/KRT16/EPPK1/MMP28	33
Down regulated genes	GO:0048562	embryonic organ morphogenesis	32/711	270/14743	2.43177e-06	0.000400823	0.000323853	HOXA11/EDN1/HOXA1/HOXA5/HOXB6/MDFI/SRF/WNT5A/MFAP2/HOXB5/HOXB3/GJB6/MICAL2/TBX3/TFAP2A/MYO7A/WNT9A/MMP16/NODAL/ZIC3/TGFBR2/FOXI1/HOXB2/FOXC2/FOXE1/NKX2-5/NOG/ALDH1A3/INSIG1/MFAP5/RYR2/NOTO	32
Down regulated genes	GO:0048738	cardiac muscle tissue development	26/711	196/14743	2.70421e-06	0.000411071	0.000332134	PKP2/EDN1/TP73/NOX4/TGFB2/SGCG/SRF/WNT5A/TNNC1/FHL2/RGS4/BMP2/TBX3/TPM1/ANKRD1/JPH2/XIRP2/TGFBR2/GREM1/CDK1/FOXC2/NKX2-5/NOG/RYR2/ALPK2/MIR590	26
Down regulated genes	GO:0042060	wound healing	44/711	435/14743	2.71323e-06	0.000411071	0.000332134	TNFRSF12A/PLAUR/ACTB/FAP/EDN1/TGFB2/COL1A1/ELK3/WNT5B/SMOC2/SRF/HBEGF/LOX/FGF1/WNT5A/SDC1/PLAU/F13A1/F2RL3/AJUBA/COL5A1/POSTN/VAV3/DYSF/THBS1/TPM1/TMEFF2/PHLDB2/ADRA2A/UBASH3B/CSRP1/TGFBR2/F2RL1/CD34/FOXC2/F2R/NOG/PEAR1/SERPINA5/FLNA/PAPSS2/GP1BB/KRT6A/EPPK1	44
Down regulated genes	GO:0050806	positive regulation of synaptic transmission	23/711	162/14743	3.17122e-06	0.000438603	0.000354379	CACNG3/CACNG4/SLC1A3/STX1B/NTSR1/CUX2/EPHA4/TNR/RGS4/TSHZ3/PLK2/DRD2/NRGN/S100B/SHANK1/ADORA1/ADCY1/CA7/NSG1/CALB2/AKAP5/OXTR/DRD1	23
Down regulated genes	GO:0061448	connective tissue development	29/711	235/14743	3.21153e-06	0.000438603	0.000354379	HOXA11/PAX7/SNAI2/EDN1/SMPD3/HOXA5/ACTA2/COL1A1/WNT5B/SRF/LOX/WNT5A/BMP8B/HOXB3/TGFBI/BMP2/COL5A1/MATN3/WNT9A/CER1/GDF6/TGFBR2/SERPINB7/GREM1/CD34/FOXC2/RFLNA/NOG/FOXD1	29
Down regulated genes	GO:0051146	striated muscle cell differentiation	30/711	249/14743	3.57593e-06	0.000474804	0.000383628	EDN1/NOX4/RBM24/SRF/LOX/IGFBP5/FHL2/SDC1/RGS4/LDB3/BMP2/TBX3/DYSF/MYPN/TPM1/KCNH1/ACTA1/ANKRD1/CSRP1/CAPN2/LMOD1/MYORG/ANKRD2/GREM1/CDK1/CSRP2/BHLHA15/NKX2-5/ALPK2/MIR590	30
Down regulated genes	GO:0007517	muscle organ development	38/711	358/14743	4.24298e-06	0.000548147	0.000442888	PAX7/PKP2/EDN1/TP73/TGFB2/SGCG/RBM24/HBEGF/LOX/WNT5A/TNNC1/RGS4/EGR2/BMP2/LIF/SOX15/FLNB/TPM1/ACTA1/ITGB1BP2/ANKRD1/TAGLN/JPH2/S100B/XIRP2/COL6A3/TGFBR2/MYORG/ANKRD2/GREM1/CDK1/FOXC2/NKX2-5/NOG/SMTN/SRPK3/RYR2/MIR590	38
Down regulated genes	GO:0048532	anatomical structure arrangement	7/711	16/14743	4.59939e-06	0.000578555	0.000467456	SEMA3F/KIF14/EGR2/TFAP2A/DAB1/HOXB2/PLXNA4	7
Down regulated genes	GO:0040013	negative regulation of locomotion	32/711	279/14743	4.90294e-06	0.0005908	0.000477349	SEMA3F/SEMA3C/CHRD/CARD10/RGCC/CXCL12/ARHGDIB/SRF/WNT5A/IGFBP5/PADI2/ACVR1C/GPR18/STARD13/THBS1/SEMA7A/TPM1/TMEFF2/PHLDB2/IGFBP3/EPHA1/DRD2/THY1/NODAL/SLAMF8/ADORA1/DLC1/GREM1/NOG/KRT16/EPPK1/MMP28	32
Down regulated genes	GO:0001667	ameboidal-type cell migration	39/711	377/14743	5.89691e-06	0.000671124	0.00054225	SEMA3F/ANLN/SEMA3C/FAP/EDN1/TNS1/TGFB2/CARD10/FERMT1/RGCC/SMURF2/ARHGDIB/SMOC2/SRF/HBEGF/FGF1/AMOTL2/WNT5A/ITGA4/ACVR1C/RHOJ/AKAP12/STARD13/THBS1/SEMA7A/ANXA3/PLK2/CER1/NODAL/KIT/TGFBR2/JCAD/CENPV/GREM1/GDNF/CLEC14A/FOXC2/KRT16/EPPK1	39
Down regulated genes	GO:0043588	skin development	29/711	244/14743	6.78187e-06	0.000753892	0.000609123	PKP2/PKP1/TGFB2/FERMT1/COL1A1/SRF/WNT5A/IGFBP5/DHCR24/ERRFI1/INHBA/HOXC13/KRT17/COL5A1/FLNB/FLG/DACT2/AQP3/KRT80/SFN/ETV4/FOXE1/PKP3/KRT79/KRT16/GJB3/KRT6A/KRT81/KRTAP2-3	29
Down regulated genes	GO:0003002	regionalization	34/711	315/14743	9.45871e-06	0.000943857	0.00076261	SEMA3F/HOXA11/PAX7/SEMA3C/EDN1/AURKA/CHRD/HOXA5/COBL/LHX3/HOXB6/MDFI/SRF/FGF1/WNT5A/HOXB5/HOXB3/EGR2/HOXC13/BMP2/TBX3/CER1/NODAL/ZIC3/HHIP/GREM1/GDNF/HOXB2/HOXD8/FOXC2/NKX2-5/NOG/NOTO/FOXD1	34
Down regulated genes	GO:0001525	angiogenesis	44/711	457/14743	9.69063e-06	0.000943857	0.00076261	TNFRSF12A/E2F2/FAP/EDN1/TGFB2/CARD10/RGCC/HOXA5/TSPAN12/ELK3/SMOC2/SRF/FGF1/AMOTL2/WNT5A/HOXB3/TGFBI/NPPB/RAMP3/RHOJ/ARHGAP22/STARD13/VAV3/DYSF/THBS1/ANXA3/EGF/ACKR3/PLK2/EPHA1/DDAH1/THY1/NODAL/CREB3L1/TGFBR2/JCAD/ANPEP/GREM1/IL12A/APLN/CD34/CLEC14A/FOXC2/AQP1	44
Down regulated genes	GO:0050673	epithelial cell proliferation	37/711	357/14743	9.78321e-06	0.000943857	0.00076261	CCL26/SNAI2/LIMS2/FAP/TGFB2/FERMT1/RGCC/HOXA5/CXCL12/CCND1/FGF1/WNT5A/ITGA4/IGFBP5/ERRFI1/BMP2/DYSF/LAMC1/MYC/THBS1/IGFBP3/CDKN2B/NODAL/KIT/XDH/TGFA/FABP7/JCAD/IL12A/APLN/CD34/SFN/NOG/IQGAP3/SCN5A/EPPK1/UHRF1	37
Down regulated genes	GO:0031032	actomyosin structure organization	24/711	186/14743	1.049e-05	0.000946083	0.000764408	ANLN/CNN2/EDN1/NOX4/RGCC/ARHGEF10/SRF/LDB3/CNN1/KIF23/MYPN/FRMD6/TPM1/ACTA1/TMEFF2/PHLDB2/EPHA1/ANKRD1/CSRP1/ZYX/LMOD1/DLC1/CSRP2/NKX2-5	24
Down regulated genes	GO:1902099	regulation of metaphase/anaphase transition of cell cycle	12/711	56/14743	1.13837e-05	0.00100767	0.000814165	NDC80/CDC6/TTK/CDC20/DLGAP5/ESPL1/CENPE/BUB1B/PLK1/BUB1/UBE2C/AURKB	12
Down regulated genes	GO:0071560	cellular response to transforming growth factor beta stimulus	27/711	226/14743	1.27243e-05	0.00110586	0.000893505	FERMT2/EDN1/NOX4/TGFB2/FERMT1/ASPN/COL1A1/SMURF2/LOX/WNT5A/LTBP2/PMEPA1/RASL11B/POSTN/THBS1/TGFB1I1/CDKN2B/ANKRD1/NODAL/ZYX/TGFBR2/HPGD/LIMS1/CIDEA/VEPH1/LEFTY1/GDF10	27
Down regulated genes	GO:0006936	muscle contraction	34/711	320/14743	1.32399e-05	0.00112972	0.000912781	PKP2/EDN1/ACTA2/SRF/TNNC1/KCNJ5/CALD1/KCNJ2/CNN1/DYSF/SCN7A/TPM1/ACTA1/STAC/DRD2/ADRA2A/KIT/ACTG2/LMOD1/ADORA1/ANKRD2/GDNF/NMUR1/HTR1D/OXTR/F2R/NKX2-5/SCN5A/SMTN/DRD1/FLNA/TPM2/RYR2/RCSD1	34
Down regulated genes	GO:0034508	centromere complex assembly	10/711	40/14743	1.45064e-05	0.00115568	0.000933755	CENPI/OIP5/CENPA/CENPK/HJURP/DLGAP5/KNL1/CENPE/CENPU/CENPV	10
Down regulated genes	GO:0010959	regulation of metal ion transport	36/711	351/14743	1.61989e-05	0.00126587	0.00102279	CNTN1/KCNG1/PKP2/FXYD5/NTSR1/NKAIN4/TSPAN13/CXCL12/OPRD1/RGS4/RAMP3/KCNJ2/AHNAK/WNK4/F2RL3/DYSF/EGF/STAC/KCNMB1/DRD2/JPH2/ADRA2A/THY1/UBASH3B/ADORA1/PCSK9/F2R/KCNIP1/NKX2-5/SCN5A/LRRC26/DRD1/FLNA/RYR2/PLPP4/FXYD7	36
Down regulated genes	GO:0003013	circulatory system process	46/711	497/14743	1.689e-05	0.00126587	0.00102279	CACNG3/PKP2/CACNG4/EDN1/NOX4/TGFB2/NTSR1/SGCG/SLC1A1/CXCL12/ACTA2/HBEGF/HRH2/TNNC1/RGS4/KCNJ5/NPPB/RAMP3/KCNJ2/AKAP12/POSTN/TPM1/KCNMB1/DRD2/ADRA2A/DDAH1/ADORA1/F2RL1/SVEP1/ANPEP/MFSD2A/APLN/HOXB2/CD34/FGFBP3/FOXC2/HTR1D/OXTR/F2R/KCNIP1/NKX2-5/SCN5A/DRD1/FLNA/RYR2/FXYD7	46
Down regulated genes	GO:0051983	regulation of chromosome segregation	16/711	98/14743	1.69489e-05	0.00126587	0.00102279	SPAG5/NDC80/CDC6/TTK/CDC20/DLGAP5/ESPL1/CENPE/KIF2C/CDCA5/MKI67/BUB1B/PLK1/BUB1/UBE2C/AURKB	16
Down regulated genes	GO:0090287	regulation of cellular response to growth factor stimulus	29/711	258/14743	1.98845e-05	0.0013844	0.00111856	CHRD/FERMT1/TSPAN12/ASPN/SMURF2/SMOC2/LOX/FGF1/WNT5A/PMEPA1/RASL11B/THBS1/TGFB1I1/CER1/CDKN2B/CREB3L1/XDH/TGFBR2/HHIP/JCAD/GREM1/IL12A/APLN/FGFBP3/CIDEA/NOG/NTF3/VEPH1/FOXD1	29
Down regulated genes	GO:0071559	response to transforming growth factor beta	27/711	232/14743	2.05048e-05	0.00140019	0.00113131	FERMT2/EDN1/NOX4/TGFB2/FERMT1/ASPN/COL1A1/SMURF2/LOX/WNT5A/LTBP2/PMEPA1/RASL11B/POSTN/THBS1/TGFB1I1/CDKN2B/ANKRD1/NODAL/ZYX/TGFBR2/HPGD/LIMS1/CIDEA/VEPH1/LEFTY1/GDF10	27
Down regulated genes	GO:0072132	mesenchyme morphogenesis	11/711	51/14743	2.46928e-05	0.00161687	0.00130639	SNAI2/TGFB2/ACTA2/WNT5A/BMP2/MYC/ACTA1/ACTG2/TGFBR2/FOXC2/NOG	11
Down regulated genes	GO:1904062	regulation of cation transmembrane transport	33/711	316/14743	2.51991e-05	0.00162772	0.00131516	CACNG3/KCNG1/CACNG4/FXYD5/NTSR1/TSPAN13/RGS4/RAMP3/KCNJ2/AHNAK/WNK4/F2RL3/DYSF/STAC/CRHBP/KCNMB1/DRD2/JPH2/ADRA2A/THY1/UBASH3B/GRIA1/SHANK1/PCSK9/F2R/KCNIP1/SCN5A/LRRC26/DRD1/FLNA/RYR2/FXYD7/SHISA9	33
Down regulated genes	GO:0007093	mitotic cell cycle checkpoint	21/711	159/14743	2.5932e-05	0.00165273	0.00133536	GTSE1/NDC80/AURKA/CDC6/E2F1/RGCC/CCND1/TTK/CDC20/TOP2A/TICRR/WNT9A/PLK2/CDKN2B/BUB1B/CDC25C/PLK1/BUB1/CDK1/SFN/AURKB	21
Down regulated genes	GO:0032102	negative regulation of response to external stimulus	33/711	317/14743	2.68684e-05	0.00168988	0.00136538	SEMA3F/PLAUR/SNAI2/CTNNA2/SEMA3C/FAP/EDN1/MVK/WNT5A/EPHA4/TNR/PADI2/SPP1/PLAU/GPR18/LDLR/NT5E/THBS1/SEMA7A/GPR17/PHLDB2/DRD2/UBASH3B/SLAMF8/ADORA1/FABP7/GREM1/PBK/CD34/DRD1/MIR590/EPPK1/MMP28	33
Down regulated genes	GO:0031589	cell-substrate adhesion	34/711	333/14743	3.04225e-05	0.00180592	0.00145913	TNFRSF12A/ACTN1/LIMS2/FERMT2/CASS4/CCDC80/FERMT1/COL1A1/SMOC2/SRF/ITGB6/ITGA4/KIF14/PLAU/AJUBA/POSTN/LAMC1/THBS1/TMEFF2/PHLDB2/EPHA1/RSU1/THY1/ZYX/COL26A1/NTNG1/DLC1/GREM1/RAC3/LIMS1/CD34/MYADM/FLNA/L1CAM	34
Down regulated genes	GO:0051302	regulation of cell division	20/711	149/14743	3.16935e-05	0.0018475	0.00149273	ASPM/AURKA/TGFB2/CDC6/KIF20A/FGF1/KIF14/MYC/KIF23/PLK2/DRD2/TGFA/CENPV/PLK1/SFN/AURKB/KIF18B/PRC1/POU5F1/LBH	20
Down regulated genes	GO:0051216	cartilage development	22/711	174/14743	3.33363e-05	0.00187742	0.0015169	HOXA11/PAX7/SNAI2/EDN1/SMPD3/HOXA5/COL1A1/WNT5B/SRF/WNT5A/BMP8B/HOXB3/TGFBI/BMP2/MATN3/WNT9A/CER1/GDF6/TGFBR2/GREM1/RFLNA/NOG	22
Down regulated genes	GO:0043270	positive regulation of ion transport	28/711	254/14743	3.91892e-05	0.00205132	0.00165741	CACNG3/CNTN1/PKP2/CACNG4/EDN1/PLA2G3/NTSR1/CXCL12/RAMP3/KCNJ2/WNK4/F2RL3/STAC/KCNMB1/DRD2/JPH2/ADRA2A/PLA2R1/THY1/ADORA1/GDNF/F2R/NKX2-5/SCN5A/LRRC26/DRD1/FLNA/RYR2	28
Down regulated genes	GO:0031424	keratinization	12/711	63/14743	3.99106e-05	0.00205132	0.00165741	PKP2/PKP1/KRT17/FLG/KRT80/SFN/PKP3/KRT79/KRT16/KRT6A/KRT81/KRTAP2-3	12
Down regulated genes	GO:1903524	positive regulation of blood circulation	12/711	63/14743	3.99106e-05	0.00205132	0.00165741	EDN1/TGFB2/SLC1A1/HRH2/RGS4/TPM1/F2RL1/APLN/OXTR/F2R/NKX2-5/RYR2	12
Down regulated genes	GO:1905818	regulation of chromosome separation	12/711	63/14743	3.99106e-05	0.00205132	0.00165741	NDC80/CDC6/TTK/CDC20/DLGAP5/ESPL1/CENPE/BUB1B/PLK1/BUB1/UBE2C/AURKB	12
Down regulated genes	GO:0051482	positive regulation of cytosolic calcium ion concentration involved in phospholipase C-activating G protein-coupled signaling pathway	8/711	29/14743	4.89204e-05	0.00243583	0.00196808	EDN1/GPR18/F2RL3/GPR17/DRD2/F2RL1/F2R/DRD1	8
Down regulated genes	GO:0090181	regulation of cholesterol metabolic process	11/711	56/14743	6.19692e-05	0.00296213	0.00239331	IDI1/APOB/SCD/SQLE/MVK/HMGCS1/FGF1/GPAM/LDLR/MVD/DHCR7	11
Down regulated genes	GO:0040036	regulation of fibroblast growth factor receptor signaling pathway	8/711	30/14743	6.39124e-05	0.00301315	0.00243454	SMOC2/WNT5A/THBS1/CREB3L1/HHIP/APLN/FGFBP3/NOG	8
Down regulated genes	GO:0048486	parasympathetic nervous system development	6/711	16/14743	6.50667e-05	0.00301315	0.00243454	SEMA3F/EGR2/TFAP2A/GDNF/HOXB2/PLXNA4	6
Down regulated genes	GO:0046888	negative regulation of hormone secretion	11/711	57/14743	7.34892e-05	0.00328297	0.00265255	EDN1/IL11/NPVF/INHBA/ACVR1C/LIF/CRHBP/DRD2/ADRA2A/KCNB1/ADORA1	11
Down regulated genes	GO:0015837	amine transport	14/711	88/14743	7.56316e-05	0.0033474	0.0027046	SLC18A1/NTSR1/CHRNA4/CXCL12/RGS4/SYT6/SYT8/DRD2/ADRA2A/KCNB1/ADORA1/GDNF/OXTR/DRD1	14
Down regulated genes	GO:0045214	sarcomere organization	9/711	39/14743	7.71358e-05	0.00338265	0.00273309	EDN1/SRF/LDB3/MYPN/TPM1/ANKRD1/CSRP1/CSRP2/NKX2-5	9
Down regulated genes	GO:0031055	chromatin remodeling at centromere	8/711	31/14743	8.25328e-05	0.00358642	0.00289773	CENPI/OIP5/CENPA/CENPK/HJURP/KNL1/CENPU/CENPV	8
Down regulated genes	GO:1903034	regulation of response to wounding	19/711	147/14743	8.35598e-05	0.00359834	0.00290736	TNFRSF12A/PLAUR/FAP/EDN1/SMOC2/HBEGF/EPHA4/TNR/SPP1/PLAU/THBS1/PHLDB2/ADRA2A/UBASH3B/F2RL1/CD34/FOXC2/F2R/EPPK1	19
Down regulated genes	GO:0045685	regulation of glial cell differentiation	12/711	68/14743	8.7334e-05	0.0036619	0.00295871	TP73/EPHA4/EGR2/BMP2/LIF/LDLR/ZNF365/CDK1/DAB1/NOG/OLIG2/ZNF488	12
Down regulated genes	GO:0050890	cognition	29/711	283/14743	0.000107771	0.00439342	0.00354976	NTSR1/CHRNA4/HOXA1/CUX2/SRF/HRH2/TNR/EGR2/LRRN4/GRPR/LDLR/C1QL1/PLK2/CRHBP/DRD2/ADGRF1/NRGN/GRIA1/KIT/SHROOM4/S100B/SHANK1/ADORA1/ADCY1/MFSD2A/OXTR/DRD1/NTF3/MAPT	29
Down regulated genes	GO:0032964	collagen biosynthetic process	9/711	41/14743	0.000116962	0.0045826	0.00370261	TRAM2/RGCC/COL1A1/ERRFI1/MYB/COL5A1/CREB3L1/SERPINB7/F2R	9
Down regulated genes	GO:0036293	response to decreased oxygen levels	33/711	342/14743	0.000119385	0.00463833	0.00374764	EDN1/NOX4/TGFB2/CHRNA4/E2F1/RGCC/CXCL12/SRF/OPRD1/MYB/PLAU/BMP2/AJUBA/POSTN/BRIP1/MYC/THBS1/CCNA2/KCNMB1/ANKRD1/DRD2/DDAH1/S100B/AK4/CAPN2/ADORA1/TGFBR2/AQP3/CD34/OXTR/EIF4EBP1/RYR2/AQP1	33
Down regulated genes	GO:0050920	regulation of chemotaxis	22/711	190/14743	0.0001262	0.00474989	0.00383778	SEMA3F/CCL26/SEMA3C/EDN1/CXCL12/SMOC2/FGF1/WNT5A/PADI2/GPR18/DYSF/THBS1/SEMA7A/CXCL14/SLAMF8/F2RL1/GREM1/IL12A/CMKLR1/NTF3/PLXNA4/MMP28	22
Down regulated genes	GO:0098657	import into cell	24/711	217/14743	0.000130344	0.00486097	0.00392753	CACNG3/SLC18A1/SLC9A7/CACNG4/ACTB/SLC1A3/NTSR1/SLC7A5/SLC1A5/SLC1A1/ITGA4/KCNJ13/RGS4/KCNJ5/RAMP3/KCNJ2/WNK4/THBS1/SLC39A12/DRD2/KCNJ6/SLC15A2/GDNF/DRD1	24
Down regulated genes	GO:0032963	collagen metabolic process	14/711	93/14743	0.000139616	0.0049473	0.00399727	TRAM2/FAP/RGCC/SMPD3/COL1A1/ERRFI1/MYB/COL5A1/ADAMTS14/MMP16/CREB3L1/SERPINB7/F2R/MMP28	14
Down regulated genes	GO:1903046	meiotic cell cycle process	20/711	168/14743	0.000173288	0.00587458	0.00474649	RAD51/ASPM/RAD54L/AURKA/TTK/WNT5A/CDC20/NCAPH/LIF/TOP2A/CCNA1/ESPL1/BRIP1/DMRT1/BUB1B/CDC25C/CDC25A/PLK1/BUB1/CCNE2	20
Down regulated genes	GO:0007200	phospholipase C-activating G protein-coupled receptor signaling pathway	13/711	84/14743	0.000180411	0.00598863	0.00483865	EDN1/OPRD1/GPR18/GRPR/F2RL3/GPR17/DRD2/ADRA2A/F2RL1/NMUR1/CMKLR1/F2R/DRD1	13
Down regulated genes	GO:0031644	regulation of nervous system process	17/711	131/14743	0.000185247	0.00603459	0.00487578	CACNG4/EDN1/STX1B/NTSR1/CUX2/TNR/OPRD1/DLGAP3/RGS4/EGR2/MYRF/S100B/SHANK1/ADORA1/F2R/SHISA9/ZNF488	17
Down regulated genes	GO:0050878	regulation of body fluid levels	38/711	425/14743	0.000185582	0.00603459	0.00487578	PLAUR/ACTB/FAP/ADCY2/EDN1/COL1A1/CCND1/SRF/NPPB/PLAU/F13A1/WNK4/F2RL3/VAV3/SYTL2/THBS1/FLG/DRD2/ADRA2A/UBASH3B/XDH/CSRP1/ADORA1/F2RL1/ADCY1/AQP3/APLN/CD34/SFN/OXTR/F2R/KRT16/PEAR1/SERPINA5/FLNA/PAPSS2/GP1BB/AQP1	38
Down regulated genes	GO:0090130	tissue migration	28/711	278/14743	0.000188653	0.0060521	0.00488993	ANLN/FAP/EDN1/TGFB2/CARD10/FERMT1/RGCC/ACTA2/SMOC2/SRF/HBEGF/FGF1/WNT5A/RHOJ/STARD13/THBS1/ANXA3/ACTA1/PLK2/KIT/ACTG2/TGFBR2/JCAD/GREM1/CLEC14A/FOXC2/KRT16/EPPK1	28
Down regulated genes	GO:0050678	regulation of epithelial cell proliferation	30/711	308/14743	0.000203879	0.00641147	0.00518029	CCL26/SNAI2/LIMS2/TGFB2/RGCC/HOXA5/CXCL12/CCND1/FGF1/WNT5A/ITGA4/ERRFI1/BMP2/DYSF/LAMC1/MYC/THBS1/CDKN2B/NODAL/XDH/TGFA/JCAD/IL12A/APLN/SFN/NOG/IQGAP3/SCN5A/EPPK1/UHRF1	30
Down regulated genes	GO:0002011	morphogenesis of an epithelial sheet	10/711	54/14743	0.000222376	0.00685779	0.0055409	SRF/HBEGF/WNT5A/FLRT3/AJUBA/COL5A1/TMEFF2/PHLDB2/HOXB2/FLNA	10
Down regulated genes	GO:0034329	cell junction assembly	37/711	415/14743	0.000237757	0.00719293	0.00581169	SNAI2/PKP2/CLDN18/ACTN1/LIMS2/FERMT2/ACTB/TNS1/PKP1/SYNDIG1/CUX2/SRF/WNT5A/GJB6/FLRT3/AJUBA/LAMC1/THBS1/AMIGO2/PHLDB2/DRD2/ESAM/ADGRF1/THY1/SHANK1/FBLIM1/DLC1/CLDN2/GJB2/GREM1/LIMS1/OXTR/PKP3/DRD1/IL1RAP/FLNA/CLDN34	37
Down regulated genes	GO:0051048	negative regulation of secretion	19/711	159/14743	0.000237758	0.00719293	0.00581169	EDN1/IL11/RGCC/NPVF/INHBA/ACVR1C/WNK4/LIF/EGF/CRHBP/DRD2/ADRA2A/PLA2R1/KCNB1/ADORA1/IL12A/CIDEA/OXTR/F2R	19
Down regulated genes	GO:0045741	positive regulation of epidermal growth factor-activated receptor activity	5/711	13/14743	0.000239449	0.00719854	0.00581622	HBEGF/EGF/ADRA2A/TGFA/ADORA1	5
Down regulated genes	GO:0019218	regulation of steroid metabolic process	15/711	110/14743	0.000252433	0.00744834	0.00601805	SNAI2/IDI1/APOB/SCD/SQLE/MVK/HMGCS1/FGF1/GPAM/BMP2/LDLR/KIT/MVD/DHCR7/INSIG1	15
Down regulated genes	GO:0007193	adenylate cyclase-inhibiting G protein-coupled receptor signaling pathway	12/711	76/14743	0.000261512	0.00766888	0.00619624	ADCY2/EDN1/OPRD1/AKAP12/DRD2/ADRA2A/HTR5A/ADORA1/ADCY1/HTR1D/AKAP5/FLNA	12
Down regulated genes	GO:0002688	regulation of leukocyte chemotaxis	14/711	99/14743	0.000273998	0.00798605	0.0064525	EDN1/CXCL12/WNT5A/PADI2/GPR18/DYSF/THBS1/CXCL14/SLAMF8/F2RL1/GREM1/IL12A/CMKLR1/MMP28	14
Down regulated genes	GO:0006336	DNA replication-independent nucleosome assembly	8/711	37/14743	0.000312597	0.0087381	0.00706014	CENPI/OIP5/ASF1B/CENPA/CENPK/HJURP/KNL1/CENPU	8
Down regulated genes	GO:0090184	positive regulation of kidney development	8/711	37/14743	0.000312597	0.0087381	0.00706014	PROM1/LIF/MYC/SERPINB7/GREM1/GDNF/NOG/FOXD1	8
Down regulated genes	GO:1901861	regulation of muscle tissue development	16/711	125/14743	0.000332461	0.00923933	0.00746512	EDN1/TP73/RBM24/LOX/IGFBP5/RGS4/BMP2/SOX15/JPH2/S100B/TGFBR2/GREM1/CDK1/NKX2-5/NOG/MIR590	16
Down regulated genes	GO:0010927	cellular component assembly involved in morphogenesis	14/711	101/14743	0.000338455	0.00935154	0.00755578	EDN1/PLA2G3/SRF/LDB3/KNL1/MYPN/TPM1/ACTA1/PHLDB2/ANKRD1/CSRP1/LMOD1/CSRP2/NKX2-5	14
Down regulated genes	GO:0048754	branching morphogenesis of an epithelial tube	17/711	138/14743	0.000347348	0.00954208	0.00770973	HOXA11/EDN1/HOXA5/SRF/FGF1/WNT5A/BMP2/TBX3/MYC/EGF/TGFBR2/HHIP/GREM1/GDNF/FOXC2/NOG/FOXD1	17
Down regulated genes	GO:0061641	CENP-A containing chromatin organization	7/711	29/14743	0.000362261	0.00962005	0.00777273	CENPI/OIP5/CENPA/CENPK/HJURP/KNL1/CENPU	7
Down regulated genes	GO:0034446	substrate adhesion-dependent cell spreading	14/711	102/14743	0.000375277	0.00975106	0.00787858	LIMS2/FERMT2/CASS4/ITGA4/KIF14/POSTN/LAMC1/TMEFF2/EPHA1/NTNG1/RAC3/LIMS1/MYADM/FLNA	14
Down regulated genes	GO:0033002	muscle cell proliferation	20/711	178/14743	0.000375796	0.00975106	0.00787858	EDN1/TP73/TGFB2/SMPD3/HBEGF/IGFBP5/MYB/CNN1/THBS1/TPM1/IGFBP3/TGFBR2/HPGD/IL12A/CDK1/APLN/FOXC2/NKX2-5/NOG/MIR590	20
Down regulated genes	GO:2000241	regulation of reproductive process	17/711	139/14743	0.000378417	0.00975106	0.00787858	ASPM/AURKA/SMURF2/ARHGDIB/TTK/WNT5A/CDC20/INHBA/ACVR1C/LIF/DMRT1/NODAL/CDC25C/CDC25A/BNC1/OXTR/PHLDA2	17
Down regulated genes	GO:0034724	DNA replication-independent nucleosome organization	8/711	38/14743	0.000379434	0.00975106	0.00787858	CENPI/OIP5/ASF1B/CENPA/CENPK/HJURP/KNL1/CENPU	8
Down regulated genes	GO:1902652	secondary alcohol metabolic process	17/711	140/14743	0.00041186	0.0104163	0.00841611	MSMO1/IDI1/APOB/SCD/SQLE/MVK/HMGCS1/FGF1/DHCR24/GPAM/ACAT2/LDLR/LBR/MVD/PCSK9/DHCR7/INSIG1	17
Down regulated genes	GO:0000082	G1/S transition of mitotic cell cycle	25/711	249/14743	0.000428974	0.0107356	0.00867406	BCAT1/MCM10/GTSE1/AURKA/CDC45/CDC6/E2F1/RGCC/CCND1/KIF14/INHBA/CCNA1/MYC/CDK15/PLK2/CDKN2B/CDC25C/CDC25A/CDK1/RRM2/CCNE2/SFN/IQGAP3/EIF4EBP1/MIR590	25
Down regulated genes	GO:0071459	protein localization to chromosome, centromeric region	6/711	22/14743	0.000472898	0.011613	0.00938295	NDC80/TTK/CENPA/KNL1/CDK1/AURKB	6
Down regulated genes	GO:0044843	cell cycle G1/S phase transition	26/711	265/14743	0.000473751	0.011613	0.00938295	BCAT1/MCM10/GTSE1/AURKA/CDC45/CDC6/E2F1/RGCC/CCND1/KIF14/INHBA/CCNA1/MYC/CDK15/CCNA2/PLK2/CDKN2B/CDC25C/CDC25A/CDK1/RRM2/CCNE2/SFN/IQGAP3/EIF4EBP1/MIR590	26
Down regulated genes	GO:0045785	positive regulation of cell adhesion	33/711	369/14743	0.000481182	0.011735	0.00948151	PLAUR/CD6/LIMS2/CASS4/CHRD/CCDC80/TGFB2/FERMT1/CXCL12/SMOC2/WNT5A/ITGA4/MYB/GPAM/LIF/VAV3/ADAM19/DYSF/TPM1/EPHA1/RSU1/THY1/NODAL/COL26A1/TGFBR2/IL7R/IL12A/RAC3/LIMS1/FOXC2/MYADM/FLNA/PDCD1LG2	33
Down regulated genes	GO:0050433	regulation of catecholamine secretion	9/711	49/14743	0.000485808	0.0117876	0.00952407	CHRNA4/CXCL12/SYT6/SYT8/DRD2/ADRA2A/KCNB1/GDNF/OXTR	9
Down regulated genes	GO:0001763	morphogenesis of a branching structure	20/711	182/14743	0.000501995	0.0121189	0.00979171	HOXA11/SNAI2/SEMA3C/EDN1/HOXA5/SRF/FGF1/WNT5A/BMP2/TBX3/MYC/EGF/DRD2/TGFBR2/HHIP/GREM1/GDNF/FOXC2/NOG/FOXD1	20
Down regulated genes	GO:0032970	regulation of actin filament-based process	33/711	371/14743	0.000529264	0.0125865	0.0101695	CCL26/PKP2/CNN2/CTNNA2/EDN1/NOX4/RGCC/ARHGEF10/CXCL12/ARHGDIB/TNNC1/RGS4/KCNJ2/FRMD6/TPM1/TMEFF2/PHLDB2/EPHA1/ESAM/SHANK1/CDC42EP3/LMOD1/ADORA1/F2RL1/DLC1/RAC3/MYADM/IQGAP3/SCN5A/NTF3/C15orf62/FLNA/RYR2	33
Down regulated genes	GO:0010001	glial cell differentiation	22/711	211/14743	0.00055808	0.0130791	0.0105675	TP73/PHGDH/ARHGEF10/ADGRG6/EPHA4/EGR2/MYRF/BMP2/LIF/LDLR/TSPAN2/ZNF365/GPR17/S100B/SH3TC2/CDK1/DAB1/NOG/DRD1/MAPT/OLIG2/ZNF488	22
Down regulated genes	GO:0030900	forebrain development	33/711	373/14743	0.000581547	0.0134942	0.0109029	DNAH5/ASPM/CHRD/E2F1/LHX3/CXCL12/SRF/WNT5A/TNR/KIF14/INHBA/BMP2/SOX3/TBX3/SEMA7A/ANXA3/DRD2/NRGN/HTR5A/FABP7/DLC1/MFSD2A/RAC3/DAB1/OXTR/NOG/SCN5A/ALDH1A3/DRD1/FLNA/OLIG2/PLXNA4/AQP1	33
Down regulated genes	GO:0045216	cell-cell junction organization	21/711	198/14743	0.000590205	0.0136289	0.0110118	SNAI2/PKP2/CLDN18/LIMS2/ACTB/PKP1/TGFB2/SRF/EPHA4/GJB6/KIFC3/ESAM/XIRP2/F2RL1/SVEP1/CLDN2/GJB2/LIMS1/F2R/PKP3/CLDN34	21
Down regulated genes	GO:0008544	epidermis development	27/711	284/14743	0.000608051	0.0139735	0.0112902	PKP2/PKP1/TGFB2/FERMT1/WNT5A/IGFBP5/ERRFI1/INHBA/HOXC13/KRT17/EMP1/FLNB/MYO7A/FLG/SVEP1/AQP3/KRT80/BNC1/SFN/ETV4/FOXE1/PKP3/KRT79/KRT16/KRT6A/KRT81/KRTAP2-3	27
Down regulated genes	GO:0035050	embryonic heart tube development	11/711	72/14743	0.000624293	0.0141428	0.0114269	SRF/WNT5A/MICAL2/TBX3/NODAL/ZIC3/TGFBR2/FOXC2/NKX2-5/RYR2/NOTO	11
Down regulated genes	GO:0031099	regeneration	19/711	172/14743	0.000643984	0.01452	0.0117318	PAX7/AURKA/CXCL12/CCND1/EPHA4/TNR/SPP1/SOX15/POSTN/DYSF/BAAT/ANXA3/CCNA2/IGFBP1/THY1/TGFBR2/CDK1/MIR590/EPPK1	19
Down regulated genes	GO:0061371	determination of heart left/right asymmetry	10/711	62/14743	0.000706025	0.0152706	0.0123382	SRF/WNT5A/MICAL2/TBX3/CER1/NODAL/ZIC3/TGFBR2/NKX2-5/NOTO	10
Down regulated genes	GO:0048638	regulation of developmental growth	29/711	317/14743	0.00072413	0.0154224	0.0124609	SEMA3F/TNFRSF12A/SEMA3C/EDN1/TP73/CXCL12/SRF/WNT5A/TNR/RGS4/SPP1/GPAM/SOX15/SEMA7A/DUSP6/DRD2/TGFBR2/MFSD2A/CDK1/FOXC2/FOXS1/PHLDA2/NKX2-5/NOG/MAPT/L1CAM/MIR590/PLXNA4/EPPK1	29
Down regulated genes	GO:0000910	cytokinesis	17/711	147/14743	0.000725688	0.0154224	0.0124609	ANLN/AURKA/KIF4A/CDC6/KIF20A/CENPA/KIF14/ESPL1/KIF23/CEP55/PLK2/DRD2/CENPV/PLK1/AURKB/PRC1/KIF4B	17
Down regulated genes	GO:0072073	kidney epithelium development	16/711	134/14743	0.00072595	0.0154224	0.0124609	HOXA11/PROM1/FGF1/SDC1/EPHA4/BMP2/WNK4/LIF/MYC/CER1/GREM1/GDNF/CD34/FOXC2/NOG/FOXD1	16
Down regulated genes	GO:0060326	cell chemotaxis	23/711	230/14743	0.000757609	0.0159532	0.0128897	CCL26/EDN1/TGFB2/CXCL12/SMOC2/HBEGF/LOX/FGF1/WNT5A/PADI2/GPR18/VAV3/DYSF/THBS1/ACKR3/CXCL14/KIT/SLAMF8/F2RL1/GREM1/IL12A/CMKLR1/MMP28	23
Down regulated genes	GO:0002092	positive regulation of receptor internalization	6/711	24/14743	0.000785531	0.0163254	0.0131905	EGF/DRD2/GREM1/PCSK9/APLN/NTF3	6
Down regulated genes	GO:0003073	regulation of systemic arterial blood pressure	11/711	74/14743	0.000791266	0.0163734	0.0132292	EDN1/NTSR1/NPPB/POSTN/TPM1/DRD2/DDAH1/ADORA1/F2RL1/OXTR/F2R	11
Down regulated genes	GO:0090066	regulation of anatomical structure size	39/711	474/14743	0.000801319	0.0164168	0.0132643	SEMA3F/TNFRSF12A/CCL26/CTNNA2/SEMA3C/EDN1/CXCL12/ACTA2/SRF/HRH2/WNT5A/TNR/SPP1/NPPB/RAP1GAP2/VAV3/SEMA7A/KCNMB1/ESAM/ADRA2A/ATP13A2/CDC42EP3/LMOD1/ADORA1/F2RL1/IL7R/APLN/FOXC2/HTR1D/MYADM/OXTR/F2R/IQGAP3/DRD1/MAPT/C15orf62/L1CAM/PLXNA4/AQP1	39
Down regulated genes	GO:1990868	response to chemokine	10/711	63/14743	0.000803666	0.0164168	0.0132643	CCL26/EDN1/THPO/CXCL12/LOX/PADI2/GPR17/ACKR3/CMKLR1/SLIT3	10
Down regulated genes	GO:1990869	cellular response to chemokine	10/711	63/14743	0.000803666	0.0164168	0.0132643	CCL26/EDN1/THPO/CXCL12/LOX/PADI2/GPR17/ACKR3/CMKLR1/SLIT3	10
Down regulated genes	GO:0001503	ossification	32/711	366/14743	0.000854759	0.0170952	0.0138124	SNAI2/CHRD/TGFB2/RASSF2/SMPD3/ATP6V0A4/ASPN/COL1A1/LOX/WNT5A/IGFBP5/FHL2/BMP8B/SPP1/EGR2/BMP2/TPH1/KL/TFAP2A/SEMA7A/TUFT1/IGFBP3/CER1/MMP16/CREB3L1/SGMS2/GREM1/FOXC2/RFLNA/NOG/PDLIM7/GDF10	32
Down regulated genes	GO:0003143	embryonic heart tube morphogenesis	10/711	64/14743	0.00091214	0.0173213	0.0139951	SRF/WNT5A/MICAL2/TBX3/NODAL/ZIC3/TGFBR2/NKX2-5/RYR2/NOTO	10
Down regulated genes	GO:1904888	cranial skeletal system development	10/711	64/14743	0.00091214	0.0173213	0.0139951	TGFB2/HOXA1/TFAP2A/CEP55/MMP16/NODAL/TGFBR2/FOXC2/FOXE1/INSIG1	10
Down regulated genes	GO:0050905	neuromuscular process	13/711	99/14743	0.000919576	0.0173213	0.0139951	CTNNA2/SLC1A3/HOXA1/TNR/MYO7A/KCNH1/DRD2/SHANK1/FABP7/RAC3/FOXS1/ALDH1A3/DRD1	13
Down regulated genes	GO:0015850	organic hydroxy compound transport	22/711	219/14743	0.000920421	0.0173213	0.0139951	SLC18A1/ACTB/APOB/CHRNA4/CXCL12/ABCC3/MYB/SLC16A7/SPP1/LDLR/SYT6/EGF/SYT8/DRD2/ADRA2A/KCNB1/AQP3/GDNF/PCSK9/OXTR/DRD1/AQP1	22
Down regulated genes	GO:0048588	developmental cell growth	22/711	219/14743	0.000920421	0.0173213	0.0139951	SEMA3F/TNFRSF12A/SEMA3C/EDN1/AURKA/COBL/CXCL12/SRF/WNT5A/ITGA4/TNR/RGS4/SPP1/FLRT3/POSTN/SEMA7A/TGFBR2/RAPH1/SLIT3/MAPT/L1CAM/PLXNA4	22
Down regulated genes	GO:0051592	response to calcium ion	16/711	137/14743	0.000924554	0.0173309	0.0140028	EDN1/CCND1/WNT5A/SDC1/ALOX5AP/SYT6/THBS1/KCNH1/CRHBP/KCNMB1/SYT8/ADCY1/AQP3/SCN5A/S100A16/RYR2	16
Down regulated genes	GO:0050819	negative regulation of coagulation	8/711	44/14743	0.00106544	0.0188623	0.0152402	PLAUR/FAP/EDN1/PLAU/THBS1/UBASH3B/CD34/HS3ST5	8
Down regulated genes	GO:0007409	axonogenesis	38/711	467/14743	0.00114109	0.0200147	0.0161713	SEMA3F/TNFRSF12A/CTNNA2/SEMA3C/ACTB/COBL/LHX3/CXCL12/SRF/WNT5A/ITGA4/EPHA4/TNR/SPP1/EGR2/FLRT3/MYPN/SEMA7A/EPHA1/DRD2/THY1/S100B/NEXN/NTNG1/APBB2/ADCY1/GDNF/RAPH1/DAB1/UNC5C/NOG/SLIT3/MAPT/COL25A1/PDLIM7/L1CAM/PLXNA4/FOXD1	38
Down regulated genes	GO:0042493	response to drug	31/711	357/14743	0.0011431	0.0200147	0.0161713	RAD51/SEMA3C/EDN1/TP73/SLC1A3/RAD54L/TGFB2/COL1A1/ABCC3/CCND1/HMGCS1/LOX/INHBA/VAV3/MYC/THBS1/BCAR3/DUSP6/CRHBP/ANKRD1/DRD2/SLAMF8/AK4/TGFBR2/ADCY1/PPP1R14A/CDK1/DAB1/OXTR/DRD1/AQP1	31
Down regulated genes	GO:0008299	isoprenoid biosynthetic process	6/711	26/14743	0.00123749	0.0210521	0.0170095	IDI1/MVK/HMGCS1/RPE65/MVD/ALDH1A3	6
Down regulated genes	GO:0051445	regulation of meiotic cell cycle	8/711	45/14743	0.00124199	0.0210521	0.0170095	ASPM/TTK/WNT5A/CDC20/LIF/DMRT1/CDC25C/CDC25A	8
Down regulated genes	GO:1905207	regulation of cardiocyte differentiation	8/711	45/14743	0.00124199	0.0210521	0.0170095	SEMA3C/EDN1/TGFB2/RGS4/BMP2/GREM1/NKX2-5/MIR590	8
Down regulated genes	GO:0042770	signal transduction in response to DNA damage	15/711	128/14743	0.00127471	0.0215304	0.017396	SNAI2/GTSE1/AURKA/E2F1/RGCC/FOXM1/DTL/PLK2/ANKRD1/PLA2R1/CDC25C/PLK1/CDK1/SFN/HIC1	15
Down regulated genes	GO:0031274	positive regulation of pseudopodium assembly	4/711	11/14743	0.00134831	0.0225347	0.0182074	KIT/CDC42EP3/F2RL1/C15orf62	4
Down regulated genes	GO:0007266	Rho protein signal transduction	15/711	129/14743	0.00137987	0.022902	0.0185042	ARHGEF10/ARHGDIB/CTNNAL1/GPR18/RHOJ/F2RL3/STARD13/GPR17/ADRA2A/CDC42EP3/F2RL1/DLC1/F2R/C15orf62/PRAG1	15
Down regulated genes	GO:0061383	trabecula morphogenesis	8/711	46/14743	0.00144105	0.0234456	0.0189434	TGFB2/COL1A1/ADGRG6/SRF/FHL2/GREM1/NKX2-5/NOG	8
Down regulated genes	GO:0070371	ERK1 and ERK2 cascade	24/711	256/14743	0.00144696	0.0234456	0.0189434	CCL26/ROS1/NOX4/THPO/TIMP3/ERRFI1/HCRTR1/RAMP3/BMP2/PLA2G5/LIF/AKAP12/MYC/SEMA7A/EGF/DUSP6/ACKR3/DRD2/NODAL/NEK10/F2RL1/OXTR/F2R/IQGAP3	24
Down regulated genes	GO:0050886	endocrine process	10/711	68/14743	0.0014728	0.0237036	0.0191519	EDN1/NPVF/INHBA/TBX3/CRHBP/F2RL1/APLN/OXTR/F2R/FOXD1	10
Down regulated genes	GO:0006813	potassium ion transport	21/711	214/14743	0.00159817	0.0251754	0.020341	KCNG1/SLC9A7/KCNQ2/SLC1A3/KCNJ13/RGS4/KCNJ5/KCNJ2/WNK4/KCNH1/KCNMB1/DRD2/ADRA2A/KCNJ6/KCNB1/ADORA1/KCNIP1/LRRC26/DRD1/FLNA/AQP1	21
Down regulated genes	GO:0097746	regulation of blood vessel diameter	14/711	118/14743	0.00162218	0.0251754	0.020341	EDN1/ACTA2/HRH2/NPPB/KCNMB1/ADRA2A/ADORA1/F2RL1/APLN/FOXC2/HTR1D/OXTR/F2R/DRD1	14
Down regulated genes	GO:0050919	negative chemotaxis	8/711	47/14743	0.00166461	0.0254391	0.0205541	SEMA3F/SEMA3C/WNT5A/FLRT3/SEMA7A/UNC5C/SLIT3/PLXNA4	8
Down regulated genes	GO:0006937	regulation of muscle contraction	16/711	145/14743	0.00169186	0.0254851	0.0205912	PKP2/EDN1/SRF/TNNC1/KCNJ2/CNN1/TPM1/ADRA2A/KIT/ADORA1/OXTR/F2R/NKX2-5/SCN5A/FLNA/RYR2	16
Down regulated genes	GO:1902284	neuron projection extension involved in neuron projection guidance	7/711	37/14743	0.00170877	0.0254851	0.0205912	SEMA3F/SEMA3C/CXCL12/WNT5A/SEMA7A/SLIT3/PLXNA4	7
Down regulated genes	GO:0016049	cell growth	36/711	446/14743	0.00175016	0.0259806	0.0209916	SEMA3F/TNFRSF12A/ROS1/SEMA3C/EDN1/AURKA/TGFB2/COBL/CXCL12/SRF/HBEGF/WNT5A/ITGA4/IGFBP5/TNR/RGS4/KIF14/SPP1/NPPB/INHBA/FLRT3/KRT17/POSTN/SEMA7A/IGFBP3/IGFBP1/TGFBR2/APBB2/GREM1/MFSD2A/RAPH1/SFN/SLIT3/MAPT/L1CAM/PLXNA4	36
Down regulated genes	GO:0035025	positive regulation of Rho protein signal transduction	6/711	28/14743	0.00186529	0.0273499	0.022098	GPR18/F2RL3/GPR17/F2RL1/F2R/PRAG1	6
Down regulated genes	GO:0048871	multicellular organismal homeostasis	37/711	464/14743	0.00188003	0.0274817	0.0222045	PROM1/CLDN18/CNGB1/ACTB/ADCY2/NOX4/SCD/NTSR1/SLC1A1/SRF/RPE65/MFAP2/SPP1/GJB6/LAMC1/FLG/DRD2/ESAM/UBASH3B/ZG16B/ADORA1/ADCY1/AQP3/MFSD2A/RAC3/APLN/CD34/CMKLR1/SFN/CIDEA/FOXC2/OXTR/F2R/DRD1/KRT16/DIO2/AQP1	37
Down regulated genes	GO:0003014	renal system process	13/711	107/14743	0.0018939	0.0276001	0.0223001	ADCY2/EDN1/NPPB/WNK4/DRD2/SLC15A2/ADORA1/F2RL1/ADCY1/AQP3/CD34/F2R/AQP1	13
Down regulated genes	GO:0061450	trophoblast cell migration	4/711	12/14743	0.00194575	0.02793	0.0225667	SMURF2/ARHGDIB/ACVR1C/NODAL	4
Down regulated genes	GO:1901163	regulation of trophoblast cell migration	4/711	12/14743	0.00194575	0.02793	0.0225667	SMURF2/ARHGDIB/ACVR1C/NODAL	4
Down regulated genes	GO:1901615	organic hydroxy compound metabolic process	39/711	498/14743	0.00198673	0.0282636	0.0228362	SNAI2/MSMO1/IDI1/APOB/TGFB2/SCD/NTSR1/SQLE/MVK/HMGCS1/FGF1/WNT5A/PLCH1/DHCR24/RPE65/GPAM/ACAT2/BMP2/TPH1/LDLR/PSAT1/RDH5/DYSF/BAAT/ALDH1B1/LBR/DRD2/KIT/RNF180/PLD4/MVD/PCSK9/DHCR7/FOXE1/ALDH1A3/DRD1/INSIG1/CYP27C1/DIO2	39
Down regulated genes	GO:0010712	regulation of collagen metabolic process	7/711	38/14743	0.00200894	0.0283267	0.0228872	FAP/RGCC/ERRFI1/MYB/CREB3L1/SERPINB7/F2R	7
Down regulated genes	GO:0046661	male sex differentiation	16/711	148/14743	0.00209227	0.0289047	0.0233542	HOXA11/ASPM/COL9A3/TGFB2/CCND1/HMGCS1/WNT5A/SDC1/DHCR24/INHBA/SOX15/TBX3/BRIP1/DMRT1/KIT/FLNA	16
Down regulated genes	GO:0098739	import across plasma membrane	16/711	148/14743	0.00209227	0.0289047	0.0233542	SLC9A7/SLC1A3/NTSR1/SLC7A5/SLC1A5/SLC1A1/KCNJ13/RGS4/KCNJ5/RAMP3/KCNJ2/WNK4/THBS1/SLC39A12/KCNJ6/SLC15A2	16
Down regulated genes	GO:0008361	regulation of cell size	18/711	177/14743	0.00226583	0.0308624	0.024936	SEMA3F/TNFRSF12A/SEMA3C/EDN1/CXCL12/SRF/WNT5A/TNR/SPP1/RAP1GAP2/VAV3/SEMA7A/IL7R/IQGAP3/MAPT/L1CAM/PLXNA4/AQP1	18
Down regulated genes	GO:1903350	response to dopamine	10/711	73/14743	0.00253673	0.0334038	0.0269893	HRH2/RGS4/RGS8/DRD2/HTR5A/NSG1/NSG2/HTR1D/DRD1/FLNA	10
Down regulated genes	GO:1903351	cellular response to dopamine	10/711	73/14743	0.00253673	0.0334038	0.0269893	HRH2/RGS4/RGS8/DRD2/HTR5A/NSG1/NSG2/HTR1D/DRD1/FLNA	10
Down regulated genes	GO:0050900	leukocyte migration	30/711	360/14743	0.00255662	0.0335732	0.0271262	CCL26/EDN1/APOB/TGFB2/SMPD3/SLC7A5/CXCL12/COL1A1/WNT5A/ITGA4/SDC1/PADI2/GPR18/VAV3/DYSF/THBS1/CXCL14/ESAM/THY1/KIT/SLAMF8/ADORA1/F2RL1/GREM1/IL12A/SDC2/CD34/CMKLR1/L1CAM/MMP28	30
Down regulated genes	GO:0044319	wound healing, spreading of cells	6/711	30/14743	0.00270846	0.0344802	0.027859	HBEGF/AJUBA/COL5A1/TMEFF2/PHLDB2/FLNA	6
Down regulated genes	GO:1903115	regulation of actin filament-based movement	7/711	40/14743	0.00273023	0.0344802	0.027859	PKP2/TNNC1/KCNJ2/ADORA1/SCN5A/FLNA/RYR2	7
Down regulated genes	GO:0043576	regulation of respiratory gaseous exchange	5/711	21/14743	0.00274543	0.0344802	0.027859	NTSR1/GLS/TSHZ3/ADORA1/APLN	5
Down regulated genes	GO:0007585	respiratory gaseous exchange by respiratory system	9/711	62/14743	0.002748	0.0344802	0.027859	EDN1/NTSR1/CHRNA4/HOXA5/TNNC1/GLS/TSHZ3/ADORA1/APLN	9
Down regulated genes	GO:0031571	mitotic G1 DNA damage checkpoint	9/711	62/14743	0.002748	0.0344802	0.027859	GTSE1/AURKA/E2F1/RGCC/CCND1/PLK2/CDC25C/CDK1/SFN	9
Down regulated genes	GO:0051047	positive regulation of secretion	26/711	300/14743	0.00284027	0.0352319	0.0284664	EDN1/TGFB2/STX1B/PLA2G3/NTSR1/RGCC/SMPD3/CXCL12/SDC1/MYB/SPP1/NPPB/INHBA/SYTL2/ANKRD1/DRD2/PLA2R1/KCNB1/ATP13A2/ADORA1/F2RL1/GDNF/APLN/CD34/OXTR/AQP1	26
Down regulated genes	GO:0007605	sensory perception of sound	15/711	139/14743	0.0028932	0.0353695	0.0285776	SNAI2/SLC1A3/BIRC5/SLC52A3/ATP6V0A4/HOXA1/COL1A1/GJB6/TFAP2A/MYO7A/SRRM4/KIT/GJB2/MYO7B/SLC17A8	15
Down regulated genes	GO:0110148	biomineralization	15/711	139/14743	0.0028932	0.0353695	0.0285776	SMPD3/ASPN/COL1A1/LOX/SPP1/BMP2/KL/TFAP2A/TUFT1/SLC20A1/CER1/SGMS2/GREM1/ODAPH/RFLNA	15
Down regulated genes	GO:0030324	lung development	17/711	167/14743	0.00293076	0.0356874	0.0288344	SMPD3/HOXA5/LHX3/SRF/LOX/FGF1/WNT5A/IGFBP5/ERRFI1/LIF/NODAL/ZIC3/TGFBR2/HHIP/DHCR7/NOG/EIF4EBP1	17
Down regulated genes	GO:0060840	artery development	11/711	87/14743	0.00301261	0.0363644	0.0293814	ADAMTS6/APOB/TGFB2/HOXA1/SRF/LOX/LOXL1/LDLR/HPGD/FOXC2/NOG	11
Down regulated genes	GO:0044783	G1 DNA damage checkpoint	9/711	63/14743	0.00307206	0.0368031	0.0297359	GTSE1/AURKA/E2F1/RGCC/CCND1/PLK2/CDC25C/CDK1/SFN	9
Down regulated genes	GO:0055007	cardiac muscle cell differentiation	12/711	100/14743	0.00309412	0.0369747	0.0298745	EDN1/NOX4/SRF/FHL2/RGS4/BMP2/TBX3/GREM1/CDK1/NKX2-5/ALPK2/MIR590	12
Down regulated genes	GO:0030195	negative regulation of blood coagulation	7/711	41/14743	0.003158	0.0372722	0.0301149	PLAUR/FAP/EDN1/PLAU/THBS1/UBASH3B/CD34	7
Down regulated genes	GO:0043486	histone exchange	7/711	41/14743	0.003158	0.0372722	0.0301149	CENPI/OIP5/CENPA/CENPK/HJURP/KNL1/CENPU	7
Down regulated genes	GO:0098801	regulation of renal system process	6/711	31/14743	0.00322382	0.0376862	0.0304494	EDN1/NPPB/DRD2/ADORA1/F2RL1/F2R	6
Down regulated genes	GO:0050482	arachidonic acid secretion	5/711	22/14743	0.00341383	0.0391321	0.0316177	PLA2G3/NTSR1/PLA2G5/DRD2/PLA2R1	5
Down regulated genes	GO:0051383	kinetochore organization	5/711	22/14743	0.00341383	0.0391321	0.0316177	NDC80/CENPA/CENPK/DLGAP5/CENPE	5
Down regulated genes	GO:1903963	arachidonate transport	5/711	22/14743	0.00341383	0.0391321	0.0316177	PLA2G3/NTSR1/PLA2G5/DRD2/PLA2R1	5
Down regulated genes	GO:1900047	negative regulation of hemostasis	7/711	42/14743	0.00363511	0.040682	0.0328699	PLAUR/FAP/EDN1/PLAU/THBS1/UBASH3B/CD34	7
Down regulated genes	GO:0031269	pseudopodium assembly	4/711	14/14743	0.00364266	0.040682	0.0328699	KIT/CDC42EP3/F2RL1/C15orf62	4
Down regulated genes	GO:0032274	gonadotropin secretion	4/711	14/14743	0.00364266	0.040682	0.0328699	NPVF/INHBA/TBX3/FOXD1	4
Down regulated genes	GO:0070571	negative regulation of neuron projection regeneration	4/711	14/14743	0.00364266	0.040682	0.0328699	EPHA4/TNR/SPP1/THY1	4
Down regulated genes	GO:0072109	glomerular mesangium development	4/711	14/14743	0.00364266	0.040682	0.0328699	ACTA2/SERPINB7/CD34/FOXC2	4
Down regulated genes	GO:0097154	GABAergic neuron differentiation	4/711	14/14743	0.00364266	0.040682	0.0328699	INHBA/DRD2/RAC3/DRD1	4
Down regulated genes	GO:0048841	regulation of axon extension involved in axon guidance	6/711	32/14743	0.00380884	0.0419639	0.0339057	SEMA3F/SEMA3C/CXCL12/WNT5A/SEMA7A/PLXNA4	6
Down regulated genes	GO:0033627	cell adhesion mediated by integrin	9/711	65/14743	0.00381011	0.0419639	0.0339057	SNAI2/TGFB2/FERMT1/ITGB6/ITGA4/PLAU/LIF/RAC3/FOXC2	9
Down regulated genes	GO:0071103	DNA conformation change	23/711	261/14743	0.0039403	0.043298	0.0349836	RAD51/POLQ/RAD54L/CENPI/OIP5/ASF1B/NCAPG/CENPA/NCAPH/CENPK/HJURP/TOP2A/BRIP1/KNL1/PIF1/DQX1/CDCA5/CENPU/CENPV/CDK1/NAP1L5/ERCC6L/DDX12P	23
Down regulated genes	GO:0045927	positive regulation of growth	21/711	231/14743	0.00400495	0.0436204	0.035244	TNFRSF12A/EDN1/TGFB2/CXCL12/SRF/HBEGF/TFCP2L1/GPAM/KRT17/SOX15/SEMA7A/IGFBP1/DRD2/TGFBR2/MFSD2A/CDK1/SFN/FOXS1/MAPT/L1CAM/MIR590	21
Down regulated genes	GO:0060560	developmental growth involved in morphogenesis	21/711	231/14743	0.00400495	0.0436204	0.035244	SEMA3F/TNFRSF12A/SEMA3C/AURKA/COBL/CXCL12/SRF/FGF1/WNT5A/ITGA4/TNR/SPP1/FLRT3/POSTN/SEMA7A/TGFBR2/RAPH1/SLIT3/MAPT/L1CAM/PLXNA4	21
Down regulated genes	GO:0048332	mesoderm morphogenesis	9/711	66/14743	0.00422773	0.0453107	0.0366098	HOXA11/CHRD/SRF/WNT5A/INHBA/TBX3/NODAL/FOXC2/NOG	9
Down regulated genes	GO:0035850	epithelial cell differentiation involved in kidney development	7/711	44/14743	0.0047515	0.0493469	0.0398709	PROM1/ACTA2/LIF/GREM1/GDNF/CD34/FOXC2	7
Down regulated genes	GO:0001845	phagolysosome assembly	4/711	15/14743	0.00477983	0.0493469	0.0398709	SRPX/PLA2G5/MYO7A/RAB7B	4
Down regulated genes	GO:0031268	pseudopodium organization	4/711	15/14743	0.00477983	0.0493469	0.0398709	KIT/CDC42EP3/F2RL1/C15orf62	4

## Sheet: Supp table 7
	Supp table 7	Differentially spliced genes at FDR < 5% in the astrocytes and co-culture αsyn-O treated vs basal
comparison	cluster	junction_id	intron	p.adjust	deltapsi	genes	type
astrocyte_treatment_vs_no_treatment	chr10:clu_23313_+	10:1056565-1072115:+	chr10:1056565:1072116:clu_23313_+	0.00547727	-0.137844	WDR37	annotated
astrocyte_treatment_vs_no_treatment	chr10:clu_23313_+	10:1056880-1072115:+	chr10:1056880:1072116:clu_23313_+	0.00547727	0.00441568	WDR37	novel_donor
astrocyte_treatment_vs_no_treatment	chr10:clu_23313_+	10:1056969-1072115:+	chr10:1056969:1072116:clu_23313_+	0.00547727	0.133429	WDR37	annotated
astrocyte_treatment_vs_no_treatment	chr10:clu_23333_+	10:5429230-5451829:+	chr10:5429230:5451830:clu_23333_+	0.0137904	0.220436	NET1	annotated
astrocyte_treatment_vs_no_treatment	chr10:clu_23333_+	10:5446859-5451829:+	chr10:5446859:5451830:clu_23333_+	0.0137904	-0.248104	NET1	annotated
astrocyte_treatment_vs_no_treatment	chr10:clu_23333_+	10:5446859-5453294:+	chr10:5446859:5453295:clu_23333_+	0.0137904	0.0276678	NET1	annotated
astrocyte_neuron_treatment_vs_no_treatment	chr10:clu_23337_+	10:5723778-5724429:+	chr10:5723778:5724430:clu_23337_+	0.027144	-0.0160262	FAM208B	annotated
astrocyte_neuron_treatment_vs_no_treatment	chr10:clu_23337_+	10:5723778-5726884:+	chr10:5723778:5726885:clu_23337_+	0.027144	-0.0149915	FAM208B	novel_exon_skip
astrocyte_neuron_treatment_vs_no_treatment	chr10:clu_23337_+	10:5724534-5726884:+	chr10:5724534:5726885:clu_23337_+	0.027144	0.0310178	FAM208B	annotated
astrocyte_treatment_vs_no_treatment	chr10:clu_23343_+	10:5918479-5921257:+	chr10:5918479:5921258:clu_23343_+	0.0491746	0.00109307	FBH1	annotated
astrocyte_treatment_vs_no_treatment	chr10:clu_23343_+	10:5918479-5921447:+	chr10:5918479:5921448:clu_23343_+	0.0491746	0.00599946	FBH1	novel_exon_skip
astrocyte_treatment_vs_no_treatment	chr10:clu_23343_+	10:5921358-5921447:+	chr10:5921358:5921448:clu_23343_+	0.0491746	-0.00709252	FBH1	annotated
astrocyte_treatment_vs_no_treatment	chr10:clu_23350_+	10:6145014-6213622:+	chr10:6145014:6213623:clu_23350_+	0.00815956	-0.0466195	PFKFB3	annotated
astrocyte_treatment_vs_no_treatment	chr10:clu_23350_+	10:6203337-6213622:+	chr10:6203337:6213623:clu_23350_+	0.00815956	0.0466195	PFKFB3	annotated
astrocyte_neuron_treatment_vs_no_treatment	chr10:clu_23351_+	10:6224021-6224148:+	chr10:6224021:6224149:clu_23351_+	7.40899e-06	0.00511695	PFKFB3	annotated
astrocyte_neuron_treatment_vs_no_treatment	chr10:clu_23351_+	10:6224021-6226191:+	chr10:6224021:6226192:clu_23351_+	7.40899e-06	-0.00238439	PFKFB3	novel_exon_skip
astrocyte_neuron_treatment_vs_no_treatment	chr10:clu_23351_+	10:6224214-6224505:+	chr10:6224214:6224506:clu_23351_+	7.40899e-06	0.000910856	PFKFB3	annotated
astrocyte_neuron_treatment_vs_no_treatment	chr10:clu_23351_+	10:6224214-6226191:+	chr10:6224214:6226192:clu_23351_+	7.40899e-06	-0.00254004	PFKFB3	annotated
astrocyte_neuron_treatment_vs_no_treatment	chr10:clu_23351_+	10:6224214-6232894:+	chr10:6224214:6232895:clu_23351_+	7.40899e-06	0.00104903	PFKFB3	annotated
astrocyte_neuron_treatment_vs_no_treatment	chr10:clu_23351_+	10:6224624-6226191:+	chr10:6224624:6226192:clu_23351_+	7.40899e-06	0.00138868	PFKFB3	annotated
astrocyte_neuron_treatment_vs_no_treatment	chr10:clu_23351_+	10:6226366-6228195:+	chr10:6226366:6228196:clu_23351_+	7.40899e-06	-0.0109547	PFKFB3	annotated
astrocyte_neuron_treatment_vs_no_treatment	chr10:clu_23351_+	10:6226366-6232894:+	chr10:6226366:6232895:clu_23351_+	7.40899e-06	0.0151832	PFKFB3	annotated
astrocyte_neuron_treatment_vs_no_treatment	chr10:clu_23351_+	10:6226366-6254177:+	chr10:6226366:6254178:clu_23351_+	7.40899e-06	0.00133397	PFKFB3	annotated
astrocyte_neuron_treatment_vs_no_treatment	chr10:clu_23351_+	10:6228219-6232894:+	chr10:6228219:6232895:clu_23351_+	7.40899e-06	-0.00872491	PFKFB3	annotated
astrocyte_neuron_treatment_vs_no_treatment	chr10:clu_23351_+	10:6231315-6232894:+	chr10:6231315:6232895:clu_23351_+	7.40899e-06	-0.000378698	PFKFB3	annotated
astrocyte_treatment_vs_no_treatment	chr10:clu_23351_+	10:6224021-6224148:+	chr10:6224021:6224149:clu_23351_+	0.00517378	-0.0110399	PFKFB3	annotated
astrocyte_treatment_vs_no_treatment	chr10:clu_23351_+	10:6224021-6226191:+	chr10:6224021:6226192:clu_23351_+	0.00517378	-0.00145767	PFKFB3	novel_exon_skip
astrocyte_treatment_vs_no_treatment	chr10:clu_23351_+	10:6224214-6224505:+	chr10:6224214:6224506:clu_23351_+	0.00517378	0.00096737	PFKFB3	annotated
astrocyte_treatment_vs_no_treatment	chr10:clu_23351_+	10:6224214-6226191:+	chr10:6224214:6226192:clu_23351_+	0.00517378	0.000167217	PFKFB3	annotated
astrocyte_treatment_vs_no_treatment	chr10:clu_23351_+	10:6224214-6232894:+	chr10:6224214:6232895:clu_23351_+	0.00517378	0.00345092	PFKFB3	annotated
astrocyte_treatment_vs_no_treatment	chr10:clu_23351_+	10:6224624-6226191:+	chr10:6224624:6226192:clu_23351_+	0.00517378	0.00145151	PFKFB3	annotated
astrocyte_treatment_vs_no_treatment	chr10:clu_23351_+	10:6226366-6228195:+	chr10:6226366:6228196:clu_23351_+	0.00517378	-0.00128169	PFKFB3	annotated
astrocyte_treatment_vs_no_treatment	chr10:clu_23351_+	10:6226366-6232894:+	chr10:6226366:6232895:clu_23351_+	0.00517378	0.00729402	PFKFB3	annotated
astrocyte_treatment_vs_no_treatment	chr10:clu_23351_+	10:6226366-6254177:+	chr10:6226366:6254178:clu_23351_+	0.00517378	0.0025148	PFKFB3	annotated
astrocyte_treatment_vs_no_treatment	chr10:clu_23351_+	10:6228219-6232894:+	chr10:6228219:6232895:clu_23351_+	0.00517378	-0.00206657	PFKFB3	annotated
astrocyte_neuron_treatment_vs_no_treatment	chr10:clu_23358_+	10:11005441-11165485:+	chr10:11005441:11165486:clu_23358_+	0.0011297	-0.00100831	CELF2	annotated
astrocyte_neuron_treatment_vs_no_treatment	chr10:clu_23358_+	10:11018164-11165485:+	chr10:11018164:11165486:clu_23358_+	0.0011297	0.090194	CELF2	annotated
astrocyte_neuron_treatment_vs_no_treatment	chr10:clu_23358_+	10:11018432-11165485:+	chr10:11018432:11165486:clu_23358_+	0.0011297	0.0125834	CELF2	novel_donor
astrocyte_neuron_treatment_vs_no_treatment	chr10:clu_23358_+	10:11165318-11165485:+	chr10:11165318:11165486:clu_23358_+	0.0011297	-0.101769	CELF2	annotated
astrocyte_neuron_treatment_vs_no_treatment	chr10:clu_23361_+	10:11314259-11321188:+	chr10:11314259:11321189:clu_23361_+	0.0250213	-0.0441412	CELF2	annotated
astrocyte_neuron_treatment_vs_no_treatment	chr10:clu_23361_+	10:11314259-11321206:+	chr10:11314259:11321207:clu_23361_+	0.0250213	-0.00269562	CELF2	annotated
astrocyte_neuron_treatment_vs_no_treatment	chr10:clu_23361_+	10:11314271-11321188:+	chr10:11314271:11321189:clu_23361_+	0.0250213	-0.00271409	CELF2	novel_combo
astrocyte_neuron_treatment_vs_no_treatment	chr10:clu_23361_+	10:11314271-11321206:+	chr10:11314271:11321207:clu_23361_+	0.0250213	0.049551	CELF2	annotated
astrocyte_neuron_treatment_vs_no_treatment	chr10:clu_23378_+	10:13100303-13108137:+	chr10:13100303:13108138:clu_23378_+	0.000213536	0.0141694	OPTN	annotated
astrocyte_neuron_treatment_vs_no_treatment	chr10:clu_23378_+	10:13100303-13109111:+	chr10:13100303:13109112:clu_23378_+	0.000213536	-0.0442223	OPTN	annotated
astrocyte_neuron_treatment_vs_no_treatment	chr10:clu_23378_+	10:13108290-13108961:+	chr10:13108290:13108962:clu_23378_+	0.000213536	0.00626931	OPTN	annotated
astrocyte_neuron_treatment_vs_no_treatment	chr10:clu_23378_+	10:13108290-13109111:+	chr10:13108290:13109112:clu_23378_+	0.000213536	0.0174392	OPTN	annotated
astrocyte_neuron_treatment_vs_no_treatment	chr10:clu_23378_+	10:13109016-13109096:+	chr10:13109016:13109097:clu_23378_+	0.000213536	-0.00235085	OPTN	annotated
astrocyte_neuron_treatment_vs_no_treatment	chr10:clu_23378_+	10:13109016-13109111:+	chr10:13109016:13109112:clu_23378_+	0.000213536	0.00869526	OPTN	annotated
astrocyte_treatment_vs_no_treatment	chr10:clu_23378_+	10:13100303-13108137:+	chr10:13100303:13108138:clu_23378_+	0.0206792	0.0123822	OPTN	annotated
astrocyte_treatment_vs_no_treatment	chr10:clu_23378_+	10:13100303-13109111:+	chr10:13100303:13109112:clu_23378_+	0.0206792	-0.0312685	OPTN	annotated
astrocyte_treatment_vs_no_treatment	chr10:clu_23378_+	10:13108290-13108961:+	chr10:13108290:13108962:clu_23378_+	0.0206792	0.00545706	OPTN	annotated
astrocyte_treatment_vs_no_treatment	chr10:clu_23378_+	10:13108290-13109111:+	chr10:13108290:13109112:clu_23378_+	0.0206792	0.00730794	OPTN	annotated
astrocyte_treatment_vs_no_treatment	chr10:clu_23378_+	10:13109016-13109096:+	chr10:13109016:13109097:clu_23378_+	0.0206792	-2.03714e-05	OPTN	annotated
astrocyte_treatment_vs_no_treatment	chr10:clu_23378_+	10:13109016-13109111:+	chr10:13109016:13109112:clu_23378_+	0.0206792	0.00614165	OPTN	annotated
astrocyte_treatment_vs_no_treatment	chr10:clu_23420_+	10:21670705-21673349:+	chr10:21670705:21673350:clu_23420_+	0.0384354	0.0250286	MLLT10	annotated
astrocyte_treatment_vs_no_treatment	chr10:clu_23420_+	10:21670705-21673640:+	chr10:21670705:21673641:clu_23420_+	0.0384354	-0.0210005	MLLT10	annotated
astrocyte_treatment_vs_no_treatment	chr10:clu_23420_+	10:21670705-21673781:+	chr10:21670705:21673782:clu_23420_+	0.0384354	-0.00402813	MLLT10	novel_acceptor
astrocyte_treatment_vs_no_treatment	chr10:clu_23421_+	10:21681377-21682224:+	chr10:21681377:21682225:clu_23421_+	0.0214944	0.0384435	MLLT10	annotated
astrocyte_treatment_vs_no_treatment	chr10:clu_23421_+	10:21681377-21713771:+	chr10:21681377:21713772:clu_23421_+	0.0214944	-0.0435998	MLLT10	annotated
astrocyte_treatment_vs_no_treatment	chr10:clu_23421_+	10:21682258-21688490:+	chr10:21682258:21688491:clu_23421_+	0.0214944	-0.0386713	MLLT10	annotated
astrocyte_treatment_vs_no_treatment	chr10:clu_23421_+	10:21682258-21713771:+	chr10:21682258:21713772:clu_23421_+	0.0214944	0.0288358	MLLT10	annotated
astrocyte_treatment_vs_no_treatment	chr10:clu_23421_+	10:21688539-21690907:+	chr10:21688539:21690908:clu_23421_+	0.0214944	0.0013276	MLLT10	novel_acceptor
astrocyte_treatment_vs_no_treatment	chr10:clu_23421_+	10:21688539-21713771:+	chr10:21688539:21713772:clu_23421_+	0.0214944	0.0053686	MLLT10	annotated
astrocyte_treatment_vs_no_treatment	chr10:clu_23421_+	10:21690962-21713771:+	chr10:21690962:21713772:clu_23421_+	0.0214944	0.0082956	MLLT10	novel_donor
astrocyte_treatment_vs_no_treatment	chr10:clu_23437_+	10:24438480-24473227:+	chr10:24438480:24473228:clu_23437_+	0.0245789	0.0728591	KIAA1217	annotated
astrocyte_treatment_vs_no_treatment	chr10:clu_23437_+	10:24449765-24473227:+	chr10:24449765:24473228:clu_23437_+	0.0245789	-0.0254697	KIAA1217	annotated
astrocyte_treatment_vs_no_treatment	chr10:clu_23437_+	10:24466791-24473227:+	chr10:24466791:24473228:clu_23437_+	0.0245789	-0.0473894	KIAA1217	annotated
astrocyte_neuron_treatment_vs_no_treatment	chr10:clu_23438_+	10:24474061-24489963:+	chr10:24474061:24489964:clu_23438_+	0.00133409	-0.00163512	KIAA1217	novel_acceptor
astrocyte_neuron_treatment_vs_no_treatment	chr10:clu_23438_+	10:24474061-24494499:+	chr10:24474061:24494500:clu_23438_+	0.00133409	-0.051989	KIAA1217	annotated
astrocyte_neuron_treatment_vs_no_treatment	chr10:clu_23438_+	10:24474061-24495146:+	chr10:24474061:24495147:clu_23438_+	0.00133409	0.0966201	KIAA1217	annotated
astrocyte_neuron_treatment_vs_no_treatment	chr10:clu_23438_+	10:24494605-24495146:+	chr10:24494605:24495147:clu_23438_+	0.00133409	-0.0429959	KIAA1217	annotated
astrocyte_treatment_vs_no_treatment	chr10:clu_23438_+	10:24474061-24489963:+	chr10:24474061:24489964:clu_23438_+	1.18463e-06	-0.00555287	KIAA1217	novel_acceptor
astrocyte_treatment_vs_no_treatment	chr10:clu_23438_+	10:24474061-24494499:+	chr10:24474061:24494500:clu_23438_+	1.18463e-06	-0.0439806	KIAA1217	annotated
astrocyte_treatment_vs_no_treatment	chr10:clu_23438_+	10:24474061-24495146:+	chr10:24474061:24495147:clu_23438_+	1.18463e-06	0.0978362	KIAA1217	annotated
astrocyte_treatment_vs_no_treatment	chr10:clu_23438_+	10:24494605-24495146:+	chr10:24494605:24495147:clu_23438_+	1.18463e-06	-0.0483027	KIAA1217	annotated
astrocyte_neuron_treatment_vs_no_treatment	chr10:clu_23442_+	10:24533238-24536773:+	chr10:24533238:24536774:clu_23442_+	0.00305176	-0.0145753	KIAA1217	annotated
astrocyte_neuron_treatment_vs_no_treatment	chr10:clu_23442_+	10:24533238-24542692:+	chr10:24533238:24542693:clu_23442_+	0.00305176	-0.00413665	KIAA1217	novel_exon_skip
astrocyte_neuron_treatment_vs_no_treatment	chr10:clu_23442_+	10:24533238-24544980:+	chr10:24533238:24544981:clu_23442_+	0.00305176	-0.0123701	KIAA1217	annotated
astrocyte_neuron_treatment_vs_no_treatment	chr10:clu_23442_+	10:24536894-24542692:+	chr10:24536894:24542693:clu_23442_+	0.00305176	0.00862422	KIAA1217	annotated
astrocyte_neuron_treatment_vs_no_treatment	chr10:clu_23442_+	10:24536894-24544980:+	chr10:24536894:24544981:clu_23442_+	0.00305176	-0.015911	KIAA1217	annotated
astrocyte_neuron_treatment_vs_no_treatment	chr10:clu_23442_+	10:24542771-24542882:+	chr10:24542771:24542883:clu_23442_+	0.00305176	0.0157482	KIAA1217	annotated
astrocyte_neuron_treatment_vs_no_treatment	chr10:clu_23442_+	10:24542771-24544980:+	chr10:24542771:24544981:clu_23442_+	0.00305176	-0.00940937	KIAA1217	annotated
astrocyte_neuron_treatment_vs_no_treatment	chr10:clu_23442_+	10:24544477-24544980:+	chr10:24544477:24544981:clu_23442_+	0.00305176	0.000619983	KIAA1217	novel_donor
astrocyte_neuron_treatment_vs_no_treatment	chr10:clu_23442_+	10:24544482-24544980:+	chr10:24544482:24544981:clu_23442_+	0.00305176	0.03141	KIAA1217	annotated
astrocyte_treatment_vs_no_treatment	chr10:clu_23442_+	10:24533238-24536773:+	chr10:24533238:24536774:clu_23442_+	0.000667452	-0.00885374	KIAA1217	annotated
astrocyte_treatment_vs_no_treatment	chr10:clu_23442_+	10:24533238-24542692:+	chr10:24533238:24542693:clu_23442_+	0.000667452	-0.00751471	KIAA1217	novel_exon_skip
astrocyte_treatment_vs_no_treatment	chr10:clu_23442_+	10:24533238-24544980:+	chr10:24533238:24544981:clu_23442_+	0.000667452	-0.00632084	KIAA1217	annotated
astrocyte_treatment_vs_no_treatment	chr10:clu_23442_+	10:24536894-24542692:+	chr10:24536894:24542693:clu_23442_+	0.000667452	0.0237939	KIAA1217	annotated
astrocyte_treatment_vs_no_treatment	chr10:clu_23442_+	10:24536894-24544980:+	chr10:24536894:24544981:clu_23442_+	0.000667452	-0.0351906	KIAA1217	annotated
astrocyte_treatment_vs_no_treatment	chr10:clu_23442_+	10:24542771-24542882:+	chr10:24542771:24542883:clu_23442_+	0.000667452	0.0103014	KIAA1217	annotated
astrocyte_treatment_vs_no_treatment	chr10:clu_23442_+	10:24542771-24544980:+	chr10:24542771:24544981:clu_23442_+	0.000667452	-0.0018105	KIAA1217	annotated
astrocyte_treatment_vs_no_treatment	chr10:clu_23442_+	10:24544477-24544980:+	chr10:24544477:24544981:clu_23442_+	0.000667452	0.00173284	KIAA1217	novel_donor
astrocyte_treatment_vs_no_treatment	chr10:clu_23442_+	10:24544482-24544980:+	chr10:24544482:24544981:clu_23442_+	0.000667452	0.0238622	KIAA1217	annotated
astrocyte_treatment_vs_no_treatment	chr10:clu_23463_+	10:27155228-27158548:+	chr10:27155228:27158549:clu_23463_+	0.0289869	0.0389351	MASTL	novel_donor
astrocyte_treatment_vs_no_treatment	chr10:clu_23463_+	10:27155613-27158548:+	chr10:27155613:27158549:clu_23463_+	0.0289869	-0.0389351	MASTL	annotated
astrocyte_treatment_vs_no_treatment	chr10:clu_23481_+	10:30434379-30434636:+	chr10:30434379:30434637:clu_23481_+	0.0160963	0.0305306	MAP3K8	novel_acceptor
astrocyte_treatment_vs_no_treatment	chr10:clu_23481_+	10:30434379-30437175:+	chr10:30434379:30437176:clu_23481_+	0.0160963	-0.0879512	MAP3K8	annotated
astrocyte_treatment_vs_no_treatment	chr10:clu_23481_+	10:30434379-30438915:+	chr10:30434379:30438916:clu_23481_+	0.0160963	-0.00623842	MAP3K8	annotated
astrocyte_treatment_vs_no_treatment	chr10:clu_23481_+	10:30434749-30437175:+	chr10:30434749:30437176:clu_23481_+	0.0160963	-0.0778835	MAP3K8	novel_combo
astrocyte_treatment_vs_no_treatment	chr10:clu_23481_+	10:30434749-30438915:+	chr10:30434749:30438916:clu_23481_+	0.0160963	0.0190779	MAP3K8	annotated
astrocyte_treatment_vs_no_treatment	chr10:clu_23481_+	10:30437407-30438915:+	chr10:30437407:30438916:clu_23481_+	0.0160963	0.122465	MAP3K8	annotated
astrocyte_neuron_treatment_vs_no_treatment	chr10:clu_23482_+	10:31319134-31461036:+	chr10:31319134:31461037:clu_23482_+	0.0079066	-0.00373955	ZEB1	annotated
astrocyte_neuron_treatment_vs_no_treatment	chr10:clu_23482_+	10:31319293-31373017:+	chr10:31319293:31373018:clu_23482_+	0.0079066	-0.000411237	ZEB1	annotated
astrocyte_neuron_treatment_vs_no_treatment	chr10:clu_23482_+	10:31319293-31387123:+	chr10:31319293:31387124:clu_23482_+	0.0079066	-0.000664786	ZEB1	novel_exon_skip
astrocyte_neuron_treatment_vs_no_treatment	chr10:clu_23482_+	10:31319293-31461036:+	chr10:31319293:31461037:clu_23482_+	0.0079066	0.0891855	ZEB1	annotated
astrocyte_neuron_treatment_vs_no_treatment	chr10:clu_23482_+	10:31320208-31461036:+	chr10:31320208:31461037:clu_23482_+	0.0079066	-0.00890487	ZEB1	annotated
astrocyte_neuron_treatment_vs_no_treatment	chr10:clu_23482_+	10:31320699-31461036:+	chr10:31320699:31461037:clu_23482_+	0.0079066	-0.0154937	ZEB1	annotated
astrocyte_neuron_treatment_vs_no_treatment	chr10:clu_23482_+	10:31321533-31461036:+	chr10:31321533:31461037:clu_23482_+	0.0079066	-0.0191175	ZEB1	annotated
astrocyte_neuron_treatment_vs_no_treatment	chr10:clu_23482_+	10:31373174-31374802:+	chr10:31373174:31374803:clu_23482_+	0.0079066	-0.00211926	ZEB1	annotated
astrocyte_neuron_treatment_vs_no_treatment	chr10:clu_23482_+	10:31373174-31387123:+	chr10:31373174:31387124:clu_23482_+	0.0079066	-0.00841617	ZEB1	annotated
astrocyte_neuron_treatment_vs_no_treatment	chr10:clu_23482_+	10:31374965-31387123:+	chr10:31374965:31387124:clu_23482_+	0.0079066	-0.00171059	ZEB1	annotated
astrocyte_neuron_treatment_vs_no_treatment	chr10:clu_23482_+	10:31387267-31387719:+	chr10:31387267:31387720:clu_23482_+	0.0079066	-0.000472605	ZEB1	annotated
astrocyte_neuron_treatment_vs_no_treatment	chr10:clu_23482_+	10:31387267-31461036:+	chr10:31387267:31461037:clu_23482_+	0.0079066	-0.0241207	ZEB1	annotated
astrocyte_neuron_treatment_vs_no_treatment	chr10:clu_23482_+	10:31387799-31461036:+	chr10:31387799:31461037:clu_23482_+	0.0079066	-0.0040145	ZEB1	annotated
astrocyte_treatment_vs_no_treatment	chr10:clu_23482_+	10:31319134-31461036:+	chr10:31319134:31461037:clu_23482_+	2.76613e-06	-0.0131721	ZEB1	annotated
astrocyte_treatment_vs_no_treatment	chr10:clu_23482_+	10:31319293-31373017:+	chr10:31319293:31373018:clu_23482_+	2.76613e-06	0.0187969	ZEB1	annotated
astrocyte_treatment_vs_no_treatment	chr10:clu_23482_+	10:31319293-31387123:+	chr10:31319293:31387124:clu_23482_+	2.76613e-06	-0.00530448	ZEB1	novel_exon_skip
astrocyte_treatment_vs_no_treatment	chr10:clu_23482_+	10:31319293-31461036:+	chr10:31319293:31461037:clu_23482_+	2.76613e-06	0.117918	ZEB1	annotated
astrocyte_treatment_vs_no_treatment	chr10:clu_23482_+	10:31320208-31461036:+	chr10:31320208:31461037:clu_23482_+	2.76613e-06	-0.00098127	ZEB1	annotated
astrocyte_treatment_vs_no_treatment	chr10:clu_23482_+	10:31320699-31461036:+	chr10:31320699:31461037:clu_23482_+	2.76613e-06	-0.0127012	ZEB1	annotated
astrocyte_treatment_vs_no_treatment	chr10:clu_23482_+	10:31321533-31461036:+	chr10:31321533:31461037:clu_23482_+	2.76613e-06	-0.0408267	ZEB1	annotated
astrocyte_treatment_vs_no_treatment	chr10:clu_23482_+	10:31373174-31374802:+	chr10:31373174:31374803:clu_23482_+	2.76613e-06	-0.00149544	ZEB1	annotated
astrocyte_treatment_vs_no_treatment	chr10:clu_23482_+	10:31373174-31387123:+	chr10:31373174:31387124:clu_23482_+	2.76613e-06	-0.0223522	ZEB1	annotated
astrocyte_treatment_vs_no_treatment	chr10:clu_23482_+	10:31374965-31387123:+	chr10:31374965:31387124:clu_23482_+	2.76613e-06	0.00433792	ZEB1	annotated
astrocyte_treatment_vs_no_treatment	chr10:clu_23482_+	10:31387267-31387719:+	chr10:31387267:31387720:clu_23482_+	2.76613e-06	-0.0057393	ZEB1	annotated
astrocyte_treatment_vs_no_treatment	chr10:clu_23482_+	10:31387267-31461036:+	chr10:31387267:31461037:clu_23482_+	2.76613e-06	-0.0239314	ZEB1	annotated
astrocyte_treatment_vs_no_treatment	chr10:clu_23482_+	10:31387799-31461036:+	chr10:31387799:31461037:clu_23482_+	2.76613e-06	-0.0145483	ZEB1	annotated
astrocyte_neuron_treatment_vs_no_treatment	chr10:clu_23497_+	10:35127194-35137781:+	chr10:35127194:35137782:clu_23497_+	0.000409482	0.0013461	CREM	annotated
astrocyte_neuron_treatment_vs_no_treatment	chr10:clu_23497_+	10:35127194-35148367:+	chr10:35127194:35148368:clu_23497_+	0.000409482	-0.0210673	CREM	annotated
astrocyte_neuron_treatment_vs_no_treatment	chr10:clu_23497_+	10:35127194-35178888:+	chr10:35127194:35178889:clu_23497_+	0.000409482	0.0119934	CREM	annotated
astrocyte_neuron_treatment_vs_no_treatment	chr10:clu_23497_+	10:35127194-35188199:+	chr10:35127194:35188200:clu_23497_+	0.000409482	0.00153183	CREM	novel_exon_skip
astrocyte_neuron_treatment_vs_no_treatment	chr10:clu_23497_+	10:35127194-35206894:+	chr10:35127194:35206895:clu_23497_+	0.000409482	-0.00254057	CREM	annotated
astrocyte_neuron_treatment_vs_no_treatment	chr10:clu_23497_+	10:35127568-35137781:+	chr10:35127568:35137782:clu_23497_+	0.000409482	-0.000624362	CREM	annotated
astrocyte_neuron_treatment_vs_no_treatment	chr10:clu_23497_+	10:35127568-35148367:+	chr10:35127568:35148368:clu_23497_+	0.000409482	-0.00318994	CREM	annotated
astrocyte_neuron_treatment_vs_no_treatment	chr10:clu_23497_+	10:35127568-35178888:+	chr10:35127568:35178889:clu_23497_+	0.000409482	0.00117053	CREM	novel_exon_skip
astrocyte_neuron_treatment_vs_no_treatment	chr10:clu_23497_+	10:35137880-35148367:+	chr10:35137880:35148368:clu_23497_+	0.000409482	-0.00136117	CREM	annotated
astrocyte_neuron_treatment_vs_no_treatment	chr10:clu_23497_+	10:35148492-35152279:+	chr10:35148492:35152280:clu_23497_+	0.000409482	-0.00206428	CREM	annotated
astrocyte_neuron_treatment_vs_no_treatment	chr10:clu_23497_+	10:35148492-35178888:+	chr10:35148492:35178889:clu_23497_+	0.000409482	-0.01704	CREM	annotated
astrocyte_neuron_treatment_vs_no_treatment	chr10:clu_23497_+	10:35148492-35188199:+	chr10:35148492:35188200:clu_23497_+	0.000409482	-0.00168601	CREM	novel_exon_skip
astrocyte_neuron_treatment_vs_no_treatment	chr10:clu_23497_+	10:35148492-35206894:+	chr10:35148492:35206895:clu_23497_+	0.000409482	-0.001894	CREM	annotated
astrocyte_neuron_treatment_vs_no_treatment	chr10:clu_23497_+	10:35152381-35178888:+	chr10:35152381:35178889:clu_23497_+	0.000409482	-0.00311378	CREM	novel_donor
astrocyte_neuron_treatment_vs_no_treatment	chr10:clu_23497_+	10:35178557-35178888:+	chr10:35178557:35178889:clu_23497_+	0.000409482	0.00107272	CREM	novel_donor
astrocyte_neuron_treatment_vs_no_treatment	chr10:clu_23497_+	10:35179277-35188199:+	chr10:35179277:35188200:clu_23497_+	0.000409482	-0.000126319	CREM	annotated
astrocyte_neuron_treatment_vs_no_treatment	chr10:clu_23497_+	10:35179277-35201450:+	chr10:35179277:35201451:clu_23497_+	0.000409482	0.00218198	CREM	annotated
astrocyte_neuron_treatment_vs_no_treatment	chr10:clu_23497_+	10:35179277-35206894:+	chr10:35179277:35206895:clu_23497_+	0.000409482	0.00913906	CREM	annotated
astrocyte_neuron_treatment_vs_no_treatment	chr10:clu_23497_+	10:35188389-35201450:+	chr10:35188389:35201451:clu_23497_+	0.000409482	-0.000272124	CREM	annotated
astrocyte_neuron_treatment_vs_no_treatment	chr10:clu_23497_+	10:35188389-35206894:+	chr10:35188389:35206895:clu_23497_+	0.000409482	0.004753	CREM	annotated
astrocyte_neuron_treatment_vs_no_treatment	chr10:clu_23497_+	10:35195215-35201450:+	chr10:35195215:35201451:clu_23497_+	0.000409482	0.00423487	CREM	annotated
astrocyte_neuron_treatment_vs_no_treatment	chr10:clu_23497_+	10:35195215-35206894:+	chr10:35195215:35206895:clu_23497_+	0.000409482	0.0178836	CREM	annotated
astrocyte_neuron_treatment_vs_no_treatment	chr10:clu_23497_+	10:35195215-35206953:+	chr10:35195215:35206954:clu_23497_+	0.000409482	-0.00109934	CREM	novel_acceptor
astrocyte_neuron_treatment_vs_no_treatment	chr10:clu_23497_+	10:35196100-35196480:+	chr10:35196100:35196481:clu_23497_+	0.000409482	0.00155434	CREM	novel_acceptor
astrocyte_neuron_treatment_vs_no_treatment	chr10:clu_23497_+	10:35196100-35201450:+	chr10:35196100:35201451:clu_23497_+	0.000409482	8.57448e-05	CREM	annotated
astrocyte_neuron_treatment_vs_no_treatment	chr10:clu_23497_+	10:35196100-35206894:+	chr10:35196100:35206895:clu_23497_+	0.000409482	-0.00737116	CREM	annotated
astrocyte_neuron_treatment_vs_no_treatment	chr10:clu_23497_+	10:35196143-35201450:+	chr10:35196143:35201451:clu_23497_+	0.000409482	-0.00135694	CREM	annotated
astrocyte_neuron_treatment_vs_no_treatment	chr10:clu_23497_+	10:35196143-35206894:+	chr10:35196143:35206895:clu_23497_+	0.000409482	-0.00348485	CREM	annotated
astrocyte_neuron_treatment_vs_no_treatment	chr10:clu_23497_+	10:35196540-35206894:+	chr10:35196540:35206895:clu_23497_+	0.000409482	0.00351856	CREM	annotated
astrocyte_neuron_treatment_vs_no_treatment	chr10:clu_23497_+	10:35201487-35206894:+	chr10:35201487:35206895:clu_23497_+	0.000409482	0.00782643	CREM	annotated
astrocyte_treatment_vs_no_treatment	chr10:clu_23497_+	10:35127194-35137781:+	chr10:35127194:35137782:clu_23497_+	0.00125887	-0.00212254	CREM	annotated
astrocyte_treatment_vs_no_treatment	chr10:clu_23497_+	10:35127194-35148367:+	chr10:35127194:35148368:clu_23497_+	0.00125887	-0.0117466	CREM	annotated
astrocyte_treatment_vs_no_treatment	chr10:clu_23497_+	10:35127194-35178888:+	chr10:35127194:35178889:clu_23497_+	0.00125887	-0.00563891	CREM	annotated
astrocyte_treatment_vs_no_treatment	chr10:clu_23497_+	10:35127194-35188199:+	chr10:35127194:35188200:clu_23497_+	0.00125887	0.00105646	CREM	novel_exon_skip
astrocyte_treatment_vs_no_treatment	chr10:clu_23497_+	10:35127194-35206894:+	chr10:35127194:35206895:clu_23497_+	0.00125887	0.0255457	CREM	annotated
astrocyte_treatment_vs_no_treatment	chr10:clu_23497_+	10:35127568-35137781:+	chr10:35127568:35137782:clu_23497_+	0.00125887	-0.00114462	CREM	annotated
astrocyte_treatment_vs_no_treatment	chr10:clu_23497_+	10:35127568-35148367:+	chr10:35127568:35148368:clu_23497_+	0.00125887	-0.00188055	CREM	annotated
astrocyte_treatment_vs_no_treatment	chr10:clu_23497_+	10:35127568-35178888:+	chr10:35127568:35178889:clu_23497_+	0.00125887	-0.00130283	CREM	novel_exon_skip
astrocyte_treatment_vs_no_treatment	chr10:clu_23497_+	10:35137880-35148367:+	chr10:35137880:35148368:clu_23497_+	0.00125887	-0.00158976	CREM	annotated
astrocyte_treatment_vs_no_treatment	chr10:clu_23497_+	10:35148492-35152279:+	chr10:35148492:35152280:clu_23497_+	0.00125887	-0.000148714	CREM	annotated
astrocyte_treatment_vs_no_treatment	chr10:clu_23497_+	10:35148492-35178888:+	chr10:35148492:35178889:clu_23497_+	0.00125887	5.34181e-05	CREM	annotated
astrocyte_treatment_vs_no_treatment	chr10:clu_23497_+	10:35148492-35188199:+	chr10:35148492:35188200:clu_23497_+	0.00125887	0.00427613	CREM	novel_exon_skip
astrocyte_treatment_vs_no_treatment	chr10:clu_23497_+	10:35148492-35206894:+	chr10:35148492:35206895:clu_23497_+	0.00125887	-0.00281721	CREM	annotated
astrocyte_treatment_vs_no_treatment	chr10:clu_23497_+	10:35152381-35178888:+	chr10:35152381:35178889:clu_23497_+	0.00125887	-0.00129138	CREM	novel_donor
astrocyte_treatment_vs_no_treatment	chr10:clu_23497_+	10:35178557-35178888:+	chr10:35178557:35178889:clu_23497_+	0.00125887	9.22613e-05	CREM	novel_donor
astrocyte_treatment_vs_no_treatment	chr10:clu_23497_+	10:35179277-35188199:+	chr10:35179277:35188200:clu_23497_+	0.00125887	-0.00285957	CREM	annotated
astrocyte_treatment_vs_no_treatment	chr10:clu_23497_+	10:35179277-35201450:+	chr10:35179277:35201451:clu_23497_+	0.00125887	-0.0010997	CREM	annotated
astrocyte_treatment_vs_no_treatment	chr10:clu_23497_+	10:35179277-35206894:+	chr10:35179277:35206895:clu_23497_+	0.00125887	0.014203	CREM	annotated
astrocyte_treatment_vs_no_treatment	chr10:clu_23497_+	10:35188389-35201450:+	chr10:35188389:35201451:clu_23497_+	0.00125887	0.00110611	CREM	annotated
astrocyte_treatment_vs_no_treatment	chr10:clu_23497_+	10:35188389-35206894:+	chr10:35188389:35206895:clu_23497_+	0.00125887	-0.0100792	CREM	annotated
[truncated: 52,711 more rows]

## Sheet: Supp table 8
Supp table 8	GO:BP biological process terms - DS genes in astrocytes αsyn-O treated vs basal(Differentially spliced - FDR < 5% & abs(dpsi) >= 0.1)
[truncated: 3 more rows]

[truncated: 6 more sheets: Supp table 9, Supp table 10, Supp table 11, Supp table 12, Supp table 13, Supp table 14]
